# Supplementary material for: Coding strategy for surface luminance switches in the primary visual cortex of the awake monkey
Source: Nat Commun. 2022 Jan 12;13:286. doi: 10.1038/s41467-021-27892-3 (PMC8755737; doi:10.1038/s41467-021-27892-3)
Supplement: Supplementary file 3 — Source data [file 41467_2021_27892_MOESM3_ESM.xlsx]

## Sheet: Fig 1
Fig 1
	Figure 1e
	S/E ratio at different cortical depth.
	Cortical Depth Bin #	mean Value	raw S/E ratio	raw depth
	0	0.391123	0.700043	0
	0.02	0.325134	0.418345	0
	0.04	0.189432	0.0460629	0
	0.06	0.230566	0.909082	0
	0.08	0.215528	0.385026	0.166667
	0.1	0.192776	0.487768	0.166667
	0.12	0.227207	0.619291	2.25
	0.14	0.158666	0.132963	2.25
	0.16	0.110762	0.209528	2.57143
	0.18	0.146137	1.24105	2.57143
	0.2	0.125672	0.0996247	2.57143
	0.22	0.122596	0.247464	2.57143
	0.24	0.172397	0.385522	2.875
	0.26	0.135561	-0.421613	3.24
	0.28	0.171573	0.40668	3.68182
	0.3	0.183665	0.334228	4.26316
	0.32	0.176079	-0.201528	4.5
	0.34	0.200408	-0.147133	5.22581
	0.36	0.198264	0.0504694	6
	0.38	0.216009	0.674795	6.23077
	0.4	0.199626	-0.0534676	6.23077
	0.42	0.244552	0.22	6.75
	0.44	0.253333	0.17882	6.75
	0.46	0.27267	-0.101511	7.14706
	0.48	0.297174	0.00514997	7.71429
	0.5	0.307287	-0.276106	7.71429
	0.52	0.354088	0.155225	7.71429
	0.54	0.376855	0.113632	7.71429
	0.56	0.438364	0.0204784	7.71429
	0.58	0.509089	0.847919	8.1
	0.6	0.519181	-0.0321659	8.1
	0.62	0.505083	0.640555	8.5
	0.64	0.49728	0.201683	8.5
	0.66	0.446925	0.212	8.5
	0.68	0.399534	0.205	9
	0.7	0.340181	-0.173641	9.125
	0.72	0.313383	1.29026	9.125
	0.74	0.309681	0.201	9.125
	0.76	0.297009	0.198	9.34615
	0.78	0.309309	0.172737	9.5
	0.8	0.326486	0.12689	9.5
	0.82	0.352798	0.0119601	10.4516
	0.84	0.356664	0.751232	10.5652
	0.86	0.415857	0.038531	11.0455
	0.88	0.449776	0.21	11.0455
	0.9	0.498026	1.00603	11.25
	0.92	0.53983	-0.132735	11.25
	0.94	0.543762	0.132734	11.9118
	0.96	0.566357	-0.00563443	12
	0.98	0.5943	-0.330835	12.4615
	1	0.574583	0.344534	12.4615
			0.129324	12.7895
			-0.200014	12.8571
			0.322794	12.8571
			0.175957	12.8571
			0.0114585	12.8571
			0.0370182	12.8571
			0.0710386	13.9655
			0.0951252	14.5
			0.0670422	14.5
			0.999964	14.7273
			0.02866	15.375
			0.279971	15.375
			-0.0660985	15.375
			0.146238	15.375
			0.729206	15.375
			-0.25784	15.4286
			0.159058	15.6774
			0.12	15.75
			0.10378	15.75
			0.0162706	16.2
			0.0991869	16.2
			-0.089254	16.2
			0.283293	16.3125
			-0.0309338	16.6765
			0.475062	16.8333
			-0.418796	16.8333
			0.0711001	17.0526
			0.2333	17.0714
			0.292127	17.6087
			0.323559	18
			0.177135	18
			0.172561	18
			-0.408264	18
			-0.0801389	18
			0.309677	18
			0.131167	18
			-0.0919249	18.4091
			-0.151292	18.4091
			0.547698	18.6923
			-0.0401825	18.6923
			0.315087	19.4375
			0.176657	19.5
			0.0089913	19.5
			-0.47742	19.5
			0.0174193	19.5517
			0.156	19.75
			-0.381714	20.25
			-0.0236062	20.25
			0.784966	20.6429
			0.0681938	20.9032
			0.0823597	21.4412
			0.305617	21.625
			0.0360027	21.625
			0.294881	21.625
			0.767156	21.625
			0.310692	21.625
			0.111954	21.625
			0.00323128	21.625
			0.387671	21.625
			0.242528	21.625
			-0.0819446	22.5625
			-0.0412783	22.68
			-0.0716894	23.1429
			0.161323	23.1429
			0.0621279	23.1429
			0.111122	23.1429
			0.785447	23.1429
			0.0713992	23.1429
			0.111122	23.1429
			0.17	24
			0.636522	24.2143
			-0.117187	24.3
			-0.193105	24.3
			0.131135	24.5
			-0.0134284	24.5
			-0.472727	24.5
			0.113264	24.6522
			-0.217147	24.75
			0.00393463	24.75
			0.969279	24.9231
			-0.0933704	24.9231
			-0.391257	25.1379
			0.219262	25.1667
			0.722104	25.1667
			0.0854329	25.1667
			-0.0990163	25.5789
			0.110342	25.6875
			-0.0267875	25.7727
			0.482562	25.7727
			-0.0547113	26.129
			0.299303	26.2059
			0.0681535	27
			1.0584	27.7857
			0.171527	27.875
			0.0184737	27.875
			-0.0113863	27.875
			0.591083	27.875
			0.457774	27.875
			0.048578	27.875
			0.206061	27.875
			0.842917	27.875
			-0.161691	27.875
			-0.136123	28.2857
			0.292621	28.2857
			0.107993	28.2857
			-0.123076	28.2857
			0.029799	28.2857
			-0.117472	28.8125
			0.00221818	29.16
			-0.242717	29.25
			0.269707	29.25
			0.267291	29.5
			0.0673832	29.5
			0.275188	29.5
			-0.406097	30
			0.0768625	30.7241
			0.400192	30.8571
			0.535178	30.9706
			0.102759	31.1538
			0.695424	31.1538
			0.404439	31.3548
			0.497982	31.3571
			0.947776	31.6957
			-0.0666863	31.9375
			0.132927	32.25
			0.229278	32.4
			0.0435069	32.4
			0.061702	33.1364
			-0.0184059	33.4286
			0.034055	33.4286
			0.27262	33.4286
			0.0516317	33.4286
			0.245928	33.5
			0.566252	33.5
			0.110778	33.5
			-0.465842	33.75
			0.136395	33.75
			0.0935705	34.1053
			-0.0379451	34.125
			0.127703	34.125
			0.185996	34.125
			0.795936	34.125
			0.26031	34.125
			0.28563	34.125
			0.358013	34.125
			0.399863	34.125
			0.083679	34.125
			0.540699	34.2692
			0.341409	34.5
			0.0105134	34.5
			-0.274542	34.5
			0.0685028	34.9286
			0.47348	35.0625
			0.158442	35.64
			0.179469	35.7353
			0.111286	36
			0.259053	36
			0.0763295	36.3103
			0.17869	36.5806
			0.0388823	37.1667
			0.278265	37.3846
			0.106254	37.3846
			0.162261	37.3846
			-0.141231	37.75
			0.329129	37.75
			0.11231	37.75
			0.172947	37.75
			-0.108042	37.75
			0.775105	38.3684
			0.670993	38.5714
			0.2322	38.7391
			0.157881	39.5
			0.4289	39.5
			-0.0558176	39.5
			0.176709	39.5
			0.194614	39.5
			0.100023	39.5
			0.194032	39.5
			0.432496	39.5
			0.595621	39.5
			0.497685	39.5
			0.153407	39.5
			0.206398	39.5
			0.129103	39.5
			0.443094	39.5
			0.196551	39.5
			-0.0533803	39.5
			0.100554	39.5
			0.0266946	39.5
			0.56463	39.5
			0.0885303	39.5
			0.0506495	40.5
			-0.0924634	40.5
			0.353341	40.5
			0.0224077	40.5
			0.32705	40.5
			0.0524177	41.25
			0.122615	41.25
			0.726614	41.25
			-0.0440467	41.25
			0.203861	41.25
			0.731556	41.8065
			0.1404	41.8333
			-0.00466796	41.8966
			0.0239046	42
			0.0325534	42.12
			0.0445448	42.6316
			0.0446807	43.6154
			0.183319	43.6154
			1.15925	44.75
			-0.040102	45
			0.903446	45.2647
			0.127066	45.3333
			-0.0365921	45.3333
			0.206134	45.7826
			0.549991	46.2857
			0.482945	46.5
			0.0362758	46.5
			0.171751	46.5
			0.110407	46.5
			0.249518	46.5
			0.535061	46.5
			0.73933	46.5
			0.463799	46.5
			0.242872	46.5
			0.299466	46.5
			0.290347	46.5
			0.54083	46.5
			0.436229	46.5
			0.0351683	46.5
			0.248894	46.5
			-0.00576535	46.5
			0.241443	46.5
			0.757018	46.5
			0.298543	46.5
			0.130659	46.5
			-0.487295	46.7308
			0.23427	46.8947
			1.00447	47.0323
			-0.0745128	47.4828
			0.207118	47.8636
			-0.0568036	47.8636
			0.162664	48
			0.999982	48.25
			-0.103801	48.6
			0.0740021	48.6
			-0.118604	48.6
			0.12511	49.8462
			0.480412	49.8462
			0.34408	49.8462
			-0.0885655	50
			0.797045	50
			0.621475	50
			0.0844321	50
			0.215667	51.1579
			0.372053	51.75
			0.785715	52.2581
			0.0393608	52.8261
			0.8314	52.9615
			0.0984067	53.069
			0.451635	53.5
			0.0113657	53.5
			0.273764	53.5
			0.187924	53.5
			0.216855	53.5
			0.462827	53.5
			0.685889	53.5
			0.726004	53.5
			0.85761	53.5
			-0.169666	53.5
			0.151683	53.5
			0.323942	53.5
			1.02645	53.5
			0.293441	53.5
			0.249613	53.5
			-0.0275118	53.5
			-0.450638	53.5
			0.859427	53.5
			0.26262	53.5
			0.177552	53.5
			0.122492	54
			0.235135	54
			0.521413	54
			0.58715	54.6667
			0.840404	54.6667
			0.870838	54.7941
			0.403	55.08
			0.570014	55.2273
			-0.0921181	55.2273
			0.675117	55.25
			0.182718	55.4211
			0.336375	56.0769
			0.253016	56.0769
			0.620598	56.7
			0.0770371	56.7
			0.737492	57.4839
			0.552	58.375
			0.474722	58.375
			0.473933	58.6552
			0.655912	58.8333
			0.162967	58.8333
			0.763777	58.8333
			0.999993	58.9091
			-0.426713	59.1923
			0.171744	59.5588
			0.171744	59.5588
			0.392898	59.6842
			0.134169	59.75
			0.601183	59.75
			0.599019	59.75
			0.38365	59.75
			1.02723	59.75
			0.904998	59.75
			1.23729	59.75
			0.518	59.75
			0.335072	59.75
			0.743642	59.75
			0.225964	59.75
			0.323162	59.75
			0.999756	59.75
			0.645254	59.75
			0.337109	59.75
			0.853496	59.8696
			0.171524	60
			0.580228	61.125
			0.984069	61.125
			0.434675	61.56
			0.360625	61.7143
			0.268629	62.3077
			0.470981	62.3077
			0.732776	62.3077
			-0.170287	62.5
			1.47158	62.5
			0.780175	62.5
			0.525225	62.5
			0.513755	62.5
			0.255648	62.5
			0.384045	62.5909
			0.665737	62.5909
			0.480585	62.7097
			0.265833	63
			0.65786	63.875
			0.838226	63.875
			0.589872	63.9474
			0.0651852	64.2414
			0.313609	64.3235
			0.00711025	64.8
			0.139095	64.8
			0.467	65.25
			0.694104	65.25
			0.737632	65.25
			0.536928	65.25
			0.965192	65.25
			0.48507	65.25
			0.37432	65.25
			0.364569	65.25
			0.403648	65.25
			0.243621	65.25
			0.818961	65.25
			0.274908	65.25
			0.396243	65.25
			0.459474	65.25
			0.591886	65.4231
			0.820982	66
			0.283845	66.1667
			0.807321	66.1667
			0.187143	66.1667
			0.731578	66.625
			0.752241	66.625
			0.190767	66.913
			0.139189	67.9355
			0.166438	68.04
			0.203975	68.2105
			0.300824	68.5385
			0.721111	68.5385
			0.49701	68.5385
			0.200249	69.0882
			0.309039	69.4286
			0.0869357	69.625
			0.303799	69.625
			0.270452	69.9545
			0.111915	69.9545
			0.379121	70.1667
			0.91151	70.1667
			-0.0371661	70.1667
			0.0658192	70.1667
			0.15401	70.1667
			0.0843121	70.1667
			0.252102	70.1667
			0.389639	70.1667
			0.3618	70.1667
			0.331912	70.1667
			0.114399	70.1667
			0.379121	70.1667
			0.91151	70.1667
			0.869756	70.1667
			0.258512	70.1667
			0.685928	70.1667
			0.039376	70.1667
			0.147764	70.1667
			0.271889	70.1667
			0.852324	71.25
			0.216137	71.25
			0.3108	71.25
			0.999556	71.25
			0.0664407	71.25
			0.70941	71.6538
			0.0844415	72
			0.707533	72
			0.348333	72.4737
			0.255835	72.875
			0.112444	72.875
			0.00533793	72.9
			0.0880859	72.9
			0.0610776	73.1613
			0.0872533	73.8529
			0.260077	73.9565
			0.39658	74.5
			0.271116	74.5
			-0.0644433	74.5
			1.007	74.5
			0.236425	74.5
			0.181543	74.5
			0.319765	74.5
			0.189975	74.5
			0.383983	74.5
			0.095089	74.5
			0.144888	74.5
			0.647353	74.5
			0.325422	74.5
			0.216255	74.5
			0.18819	74.5
			0.378816	74.5
			0.28911	74.5
			0.2502	74.5
			-0.250511	74.52
			0.214308	74.7692
			0.39756	74.7692
			0.580701	74.7692
			0.3065	75.4138
			-0.396275	76.125
			0.270614	76.125
			0.576482	76.7368
			0.480158	77.1429
			0.33004	77.3182
			-0.0225181	77.3182
			0.851542	77.75
			0.367658	77.75
			0.433051	77.75
			0.0404909	77.75
			0.237879	77.75
			0.0642874	77.8846
			0.759158	78
			0.256994	78.3871
			0.22711	78.6176
			0.341011	78.8333
			0.200128	78.8333
			0.12181	78.8333
			0.69618	78.8333
			0.269533	78.8333
			0.460075	78.8333
			0.701545	78.8333
			0.371146	78.8333
			0.102672	78.8333
			0.536187	78.8333
			0.452469	78.8333
			0.575558	78.8333
			0.345318	78.8333
			0.342763	78.8333
			0.64128	78.8333
			0.384036	78.8333
			-0.180124	78.8333
			0.272905	79.375
			0.279629	79.375
			-0.0307257	81
			0.337424	81
			-0.15421	81
			-0.209055	81
			0.741164	81
			0.243914	81
			0.249299	81
			0.572714	81
			0.564427	81
			0.490024	82.9
			0.54602	83.375
			0.552757	83.375
			0.390097	83.375
			-0.0388915	83.3824
			0.352042	83.6129
			0.357	84
			-0.0253648	84.1154
			0.0453554	84.1667
			0.324068	84.1667
			-0.00827229	84.1667
			0.278119	84.1667
			0.257177	84.1667
			0.432437	84.1667
			0.509605	84.1667
			0.399846	84.1667
			0.609876	84.1667
			0.684757	84.1667
			0.112433	84.1667
			0.528949	84.1667
			0.210921	84.6818
			0.0691657	84.6818
			0.835943	84.8571
			0.147865	85.2632
			0.482442	85.75
			0.4159	85.75
			0.421372	85.75
			0.479428	85.75
			0.396185	85.75
			1.28659	85.75
			0.285818	85.75
			0.397969	85.75
			0.863631	86.5862
			1.03531	86.7
			-0.316945	87.2308
			-0.015128	87.48
			1.09714	88.0435
			0.493947	88.125
			0.396513	88.125
			0.660882	88.125
			0.999991	88.3636
			0.366216	88.8387
			0.434775	89.1
			0.0146631	89.1
			0.396114	89.5263
			0.220497	90
			0.498	90
			0.262685	90.3462
			0.700369	90.5
			0.454798	90.5
			0.701488	90.5
			0.612897	90.5
			0.453928	90.5
			0.331892	90.5
			0.458795	90.5
			0.592682	90.5
			0.577967	90.5
			0.407312	90.5
			0.711481	90.5
			0.866729	90.5
			0.105441	90.5
			0.789379	90.5
			0.229058	92.0455
			0.328111	92.0455
			0.981975	92.5714
			0.364298	92.875
			0.372765	92.875
			0.479246	93.4615
			0.91876	94.0645
			0.456164	94.3
			0.626077	95.25
			1.47396	95.25
			0.419192	95.25
			0.61342	95.25
			0.378034	95.25
			0.555	95.25
			0.30373	95.25
			0.565	95.25
			0.435417	96
			0.435648	96.8333
			0.572	96.8333
			-0.337853	96.8333
			1.32066	96.8333
			1.12351	96.8333
			0.446122	96.8333
			-0.164659	96.8333
			0.724054	96.8333
			0.521691	96.8333
			0.230121	96.8333
			0.99809	96.8333
			0.462307	97.625
			0.670275	97.625
			0.5948	97.625
			0.871551	98.0526
			0.594	98.1
			0.742645	99.4091

## Sheet: Fig 2
Fig 2
	Fig 2a															Fig 2c			Fig 2d			Fig 2e			Fig 2f									Fig 2g			Fig 2h
	laminar distribution of S/E ratio (from 23 probe placements )															S/E ratio of L3			S/E ratio of L4Cb			correlation between filling-in index of L3 and L4Cb			correlation between filling-in index of different layers									correlation between sustain index of L3 and L4Cb			correlation between sustain index of different layers
	40-100ms							120-180ms								40-100ms	120-180ms		40-100ms	120-180ms		L3	L4Cb		Pearson's correlation coefficient	L2	L3	L4B	L4Ca	L4Cb	L5	L6		L3	L4Cb		Pearson's correlation coefficient	L2	L3	L4B	L4Ca	L4Cb	L5	L6
	L2	L3	L4B	L4Ca	L4Cb	L5	L6	L2	L3	L4B	L4Ca	L4Cb	L5	L6		0.152455	-0.0610711		0.364998	-0.277477		-0.108151	-0.215086		L2	1	NA	NA	NA	NA	NA	NA		0.140409	0.15455		L2	1	NA	NA	NA	NA	NA	NA
	0.25592	0.152455	0.400202	0.342995	0.364998	0.191296	0.644301	0.194729	-0.0610711	0.372923	0.0894415	-0.277477	0.279252	0.456825		0.416792	-0.100334		0.326887	0.797075		-0.0634574	-0.0731578		L3	0.744254	1	NA	NA	NA	NA	NA		0.446974	0.413808		L3	0.756024	1	NA	NA	NA	NA	NA
	0.131708	0.233579	0.446599	0.135864	0.326887	0.537032	0.606682	-0.0585632	0.122741	0.355815	0.154014	0.797075	0.534721	0.56698		0.18073	0.222155		0.45778	0.7691		-0.00923492	0.127358		L4B	0.521057	0.695009	1	NA	NA	NA	NA		0.414367	0.68121		L4B	0.743669	0.721994	1	NA	NA	NA	NA
	0.422594	0.199948	0.349546	0.371681	0.465105	0.587401	0.640532	0.35302	0.312495	0.203078	0.329296	0.603634	0.679372	0.687938		0.233579	0.122741		0.652016	0.594407		-0.0573231	-0.0628082		L4Ca	0.360363	0.674242	0.645379	1	NA	NA	NA		0.452116	0.396861		L4Ca	0.558672	0.540068	0.650963	1	NA	NA	NA
	0.150409	0.0467926	0.245572	0.289725	0.712848	0.649269	0.619496	0.193482	0.244596	0.276979	0.483234	0.98231	0.221369	0.595114		0.199948	0.312495		0.759134	0.889369		0.0160866	0.0182124		L4Cb	0.584351	0.615614	0.591492	0.684002	1	NA	NA		0.409142	0.497709		L4Cb	0.764084	0.55695	0.51381	0.700166	1	NA	NA
	0.273028	0.426419	0.20324	0.294844	0.265494	0.207443	0.56462	0.130614	0.234842	0.286287	0.204133	0.489804	0.354679	0.547104		0.0467926	0.244596		0.541598	0.909417		-0.232938	-0.271553		L5	0.635692	0.680003	0.710727	0.679106	0.721551	1	NA		0.413739	0.427192		L5	0.737117	0.619876	0.655433	0.507612	0.677951	1	NA
	0.381665	0.112637	0.107299	0.237957	0.278146	0.421338	0.668129	0.167719	0.283762	0.267812	0.2536	0.405495	0.445395	0.542625		0.426419	0.234842		0.465105	0.603634		-0.117876	-0.19583		L6	0.510537	0.584457	0.587348	0.525467	0.377719	0.524569	1		0.338926	0.349875		L6	0.596775	0.638614	0.631401	0.58446	0.401719	0.624357	1
	0.264531	0.258995	0.157679	0.365553	0.075669	0.361553	0.472114	0.0624199	0.435992	0.736622	0.865714	1.08034	0.485586	0.535087		0.112637	0.283762		0.712848	0.98231		-0.0545585	-0.072662											0.368447	0.454624
	0.0608409	0.208369	0.0273961	0.290772	0.438797	0.344287	0.912583	0.163807	0.252202	0.475993	0.446527	0.668718	0.326046	0.937849		0.157452	0.202374		0.366159	0.342506		0.0609718	0.014223											0.388772	0.442581
	0.379759	0.079769	0.203699	0.252847	0.452183	0.398814	0.627158	0.295874	0.117281	0.408938	0.603793	0.619541	0.542189	0.937789		0.639273	0.400609		0.861117	0.703426		0.0142958	-0.00537681		p value	L2	L3	L4B	L4Ca	L4Cb	L5	L6		0.462109	0.575448		p value	L2	L3	L4B	L4Ca	L4Cb	L5	L6
	-0.0514998	0.0643714	0.0981597	0.167813	0.323861	0.430215	0.675031	0.237815	0.184521	0.390266	0.949823	0.410944	0.359575	0.731159		0.850767	0.562286		0.9859	0.859124		0.558541	0.506678		L2	0	NA	NA	NA	NA	NA	NA		0.69824	0.856956		L2	0	NA	NA	NA	NA	NA	NA
	0.0774376	0.0697239	0.116226	0.25333	0.642366	0.113192	0.537098	0.26402	0.394247	0.50883	0.906573	0.835378	0.373116	0.922551		0.620288	0.435781		0.421298	0.499087		0.252014	0.270779		L3	0.000109446	0	NA	NA	NA	NA	NA		0.563259	0.697471		L3	7.35764e-05	0	NA	NA	NA	NA	NA
	0.112316	0.0358397	0.089704	0.644116	0.829423	0.164035	0.362101	0.267177	0.616958	0.035365	1.14003	0.621917	0.291487	0.597393		0.252453	0.239203		0.534578	0.220188		0.00503016	0.0624973		L4B	0.0107884	4.05439e-05	0	NA	NA	NA	NA		0.429646	0.508366		L4B	4.76285e-05	1.44399e-05	0	NA	NA	NA	NA
	0.160459	0.126098	0.170816	0.309863	0.257817	0.255143	0.54888	0.252448	0.557803	0.402731	0.73053	0.604742	0.432174	0.496687		0.258995	0.435992		0.289393	0.427138		0.188702	0.162414		L4Ca	0.091189	8.35e-05	8.84572e-05	0	NA	NA	NA		0.494314	0.648478		L4Ca	0.00559039	0.0030118	7.32603e-05	0	NA	NA	NA
	0.0596857	0.185231	0.112032	0.205364	0.263857	0.331292	0.495842	0.204281	0.250251	0.361077	0.592943	0.349464	0.328898	0.824469		0.58987	0.681032		0.581897	1.18825		-0.230453	0.069923		L4Cb	0.003411	0.000176596	0.000288763	8.19995e-06	0	NA	NA		0.263337	0.483895		L4Cb	2.19942e-05	0.000930032	0.00222475	4.03916e-06	0	NA	NA
	0.115277	0.185205	0.388506	0.0990418	0.256043	0.161022	0.513163	0.0927032	0.263299	0.166789	0.333804	0.558743	0.565351	1.06209		0.208369	0.252202		0.478356	0.342299		-0.0686889	0.123871		L5	0.000842837	3.57134e-05	3.57704e-06	1.39272e-05	1.00302e-06	0	NA		0.436647	0.616455		L5	3.97754e-05	0.000258842	3.47568e-05	0.00256627	7.65925e-06	0	NA
	0.0599035	0.160459	0.312843	0.306091	0.432917	0.248776	0.426041	0.114048	0.252448	0.133617	0.533536	0.624196	0.476127	0.653201		0.079769	0.117281		0.344318	0.270202		-0.278483	-0.0853063		L6	0.0128022	0.000695159	0.000326257	0.00168824	0.0252823	0.00121675	0		0.303987	0.281153		L6	0.00264665	0.000146036	8.14059e-05	0.000354888	0.0167554	6.11352e-05	0
	0.149129	0.211832	0.222055	0.282347	0.502029	0.2445	0.795696	0.0293733	0.300658	0.609973	0.469204	0.697355	0.555129	0.735665		0.0643714	0.184521		0.265494	0.489804		-0.135087	-0.487234											0.354135	0.277337
	0.251963	0.129854	0.327068	0.148561	0.449718	0.353502	0.588869	0.192178	0.294888	0.0422578	0.541394	0.575071	0.592596	0.582841		0.0697239	0.394247		0.278146	0.405495		-0.150132	0.0215694											0.308656	0.501926
	0.628641	-0.0189909	0.0571904	0.341476	0.224762	0.195368	0.564043	0.446577	0.40936	0.538372	0.513676	0.240233	0.404328	0.937019		0.0358397	0.616958		0.075669	1.08034		0.266517	-0.179758											0.579452	0.195134
	0.307748	0.126814	0.335055	0.263269	0.289724	0.291584	0.847728	0.267659	0.252461	0.940331	0.933629	0.404733	0.611685	0.978603		0.101794	0.861535		0.0983224	0.631566		-0.289954	0.0520868											0.198199	0.548381
	-0.00795232	0.0573427		0.318851	0.482585	0.277187	0.399185	0.0507644	-0.0718061		0.446988	0.524238	0.44814	0.36459		0.126098	0.557803		0.499977	1.60728		-0.0350837	-0.0360438											0.337989	0.420252
	0.116757	0.10577		0.167195	0.299084	0.54025	0.647744	0.211742	-0.0356775		0.483284	0.888621	0.715334	0.649864		0.185231	0.250251		0.438797	0.668718		0.0134092	0.141048											0.343585	0.617592
	0.229804	0.093338		0.297872	0.363491	0.365382	0.316055	0.101093	-0.00592833		0.578428	0.59982	0.371295	0.150875		0.185205	0.263299		0.452183	0.619541		-0.288506	-0.319106											0.23179	0.0223599
	0.144528	0.119285		0.325559	0.534578	0.149655	0.162989	0.124796	0.37369		0.470266	0.220188	0.309288	0.227941		0.160459	0.252448		0.323861	0.410944		-0.393495	-0.486637											0.104375	0
	0.179932	0.0628359		0.308227	0.547989	0.341805	0.617455	0.134014	0.239294		0.548576	-0.0677822	0.363882	0.75995		0.10979	0.351943		0.389544	0.699038		-0.127539	-0.127259											0.460676	0.376131
	0.596022	0.280075		0.359183	0.344318	0.219261	0.549511	0.184646	-0.0366746		0.653727	0.270202	0.332281	0.856736		0.327039	0.596727		0.732659	0.602136		0.192198	0.228135											0.500498	0.521322
	-0.172539	0.141163		0.378203	0.0983224	0.391328	0.681458	0.311053	-0.138597		0.622192	0.631566	0.316466	1.01324		0.297456	0.397656		0.886074	1.07496		0.139947	-0.355647											0.501231	0.0872135
	0.712894	0.443702		0.352698		0.430593	0.385899	0.749657	0.414963		0.770735		0.693115	0.319154		0.211832	0.300658		0.701787	-0.192478		0.129192	0.240108											0.451729	0.521772
	0.113937	0.1757		0.0821754		0.699119	0.397844	-0.0290177	0.053151		0.810043		0.394573	0.357181		0.129854	0.294888		0.547989	-0.0677822		0.132374	0.0474453											0.455285	0.427618
		0.257707		0.685969		0.342659	0.622079		0.479322		0.0182336		0.332109	0.737735		0.146673	0.0945616		0.732169	1.09335		-0.0576234	0.0765682											0.477576	0.537011
		0.420217		0.431379		0.304456	0.658051		0.500491		0.0899214		0.501657	0.69168		0.217544	0.0958302		0.642366	0.835378		0.390802	0.0912075											0.638789	0.652896
		0.187471		0.108469		0.360028	0.396445		0.483284		0.330411		0.499203	0.450539		-0.0189909	0.40936		0.829423	0.621917
				0.0749709		0.516756	0.306585				0.446802		0.596214	0.427999		0.0984259	0.683126		0.789704	0.587891
				0.0356597		0.33133	0.196764				0.113084		0.38667	0.339804		0.467926	1.09046		0.569956	0.334468
						0.179117	0.31033						0.186626	0.476708		0.702205	1.09992		0.633291	0.628978
						0.352973	0.450452						0.266603	0.611404		0.716985	0.0502753		0.71712	0.77757
						0.363491	0.330824						0.57982	0.294676		0.126814	0.252461		0.458296	0.310607
						0.280427	0.158417						0.537503	0.457182		0.181937	0.225082		1.12768	1.19282
						0.23034	0.220109						0.345734	0.459063		0.0573427	-0.0718061		0.628246	0.577286
						0.668683	1.51426						0.426232	0.567501		0.10577	-0.0356775		0.653429	0.86455
						0.570322	0.245187						0.484301	0.321196		0.093338	-0.00592833		0.492768	0.393966
							0.568268							0.332624		-0.418032	0.345107		0.458445	0.331078
																0.175703	0.13169		0.47677	0.365553
																0.119285	0.37369		0.257817	0.604742
																0.294011	0.446603		0.329369	0.425412
																0.0628359	0.239294		0.204095	0.0065105
																0.280075	-0.0366746		0.198305	0.104335
																-0.110228	-0.0102276		0.263857	0.349464
																0.141163	-0.138597		0.284239	0.0191489
																0.297718	0.397718		0.352287	-0.100327
																0.322612	-0.15751		0.482978	0.24368
																0.509425	0.467121		0.278176	0.413977
																0.443637	0.40238		0.452088	0.447316
																0.443702	0.414963		0.208844	0.181012
																0.202617	0.724554		0.256043	0.558743
																0.208274	-0.146121		0.230904	0.804695
																0.786552	1.21521		0.471428	0.891329
																0.1757	0.053151		0.432917	0.624196
																0.407701	0.409359		0.0932717	0.856074
																0.257707	0.479322		0.502029	0.697355
																0.420217	0.500491		0.549646	0.99165
																0.187471	0.483284		0.449718	0.575071
																			0.224762	0.240233
																			0.289724	0.404733
																			0.482585	0.524238
																			0.299084	0.888621

## Sheet: Fig3
Fig 3
	Fig 3c
	accuracy
	L4C						L2/3
	2 sties	4 sites	8 sites	16 sties	32 sites	64 sites	2 sties	4 sites	8 sites	16 sties	32 sites	64 sites
	68.201	61.5873	64.0833	71.6847	80.348	89.9493	48.5987	55.8507	57.269	72.6297	82.3457	91.5057
	43.1603	39.9173	77.4043	72.356	85.9493	90.964	54.4133	72.9423	71.5377	85.6513	79.361	87.76
	45.976	52.139	60.328	75.9793	84.8933	88.3637	34.8503	56.2947	56.1513	80.839	87.205	88.0013
	29.6067	75.9003	56.5463	74.7823	83.618	89.4017	42.4183	47.006	60.0813	67.7017	84.0453	92.279
	53.572	60.657	54.2553	79.4273	78.6777	93.3557	47.1127	72.1103	65.0193	70.209	86.9663	89.957
	72.9033	31.4603	64.297	70.3423	89.5347	92.718	44.0337	46.539	80.8937	80.853	81.313	90.3857
	40.0717	56.1177	71.193	78.107	85.3197	91.0317	67.674	49.272	73.0477	74.1477	86.5517	90.282
	51.9617	56.4993	55.6417	69.622	81.7383	90.7343	61.5453	47.2663	66.1603	79.904	86.3693	91.4823
	38.8243	49.5717	81.6093	66.5973	90.37	94.502	49.203	34.205	47.0293	68.99	81.682	90.509
	59.1337	75.3947	69.8393	76.9287	85.8773	91.112	48.7993	66.9493	55.7363	66.6697	90.03	92.6547
	56.7923	45.819	76.6073	72.3603	84.7087	90.695	58.37	48.3067	66.0323	81.981	85.6697	90.5553
	47.83	39.261	57.986	87.032	87.8617	93.0823	28.6733	69.6863	70.426	71.1633	78.907	89.5447
	53.0027	60.2407	55.8513	84.7643	86.3177	92.617	34.4503	67.5707	61.3973	69.365	82.5917	90.7687
	41.0547	55.379	68.7423	85.268	91.568	91.6007	54.2947	51.1087	74.9303	79.298	89.378	92.455
	58.7467	61.2907	53.7813	80.768	80.3817	91.1967	58.7853	65.296	54.54	82.5753	85.181	91.6223
	50.8603	49.314	62.3703	79.4253	88.0747	89.9523	35.1003	41.3287	65.818	61.6003	86.4633	92.4013
	43.4327	69.204	63.5213	77.6897	84.45	89.801	50.7173	45.939	77.8397	78.2257	85.542	92.3583
	53.5067	60.0487	78.638	70.642	82.795	92.4933	34.578	40.8073	66.5143	72.8847	84.9837	89.5453
	52.6863	49.984	74.9303	83.6197	85.687	93.6147	58.0973	55.6403	56.8903	77.485	87.839	88.8587
	48.249	58.8813	69.322	65.431	85.7017	91.4307	43.6427	59.6933	75.521	71.3267	88.797	90.716
	41.5747	47.4687	67.3933	81.5793	87.848	93.0923	44.6923	46.6403	64.929	75.1233	84.619	95.2027
	57.852	60.2553	63.944	77.4987	87.8217	90.1673	60.5363	56.2163	74.5743	75.6633	88.863	85.7113
	48.3417	67.4297	71.8143	84.36	85.216	90.0327	37.1477	70.9993	66.5237	62.7997	83.4887	89.8913
	42.3067	59.8847	75.6553	75.1777	76.563	92.1897	48.0993	63.9003	62.3883	76.6063	88.1723	91.2283
	72.511	53.7783	75.8507	72.669	79.3027	89.3517	64.409	59.6997	56.3387	73.1463	84.66	91.9753
	47.0753	55.7133	72.0543	81.7537	87.9807	90.376	62.444	38.6137	66.3667	74.0693	82.45	90.7223
	49.5793	54.929	68.9243	69.4917	85.0443	89.4213	36.692	64.631	73.5633	80.2977	85.7197	90.8593
	42.8647	44.8313	75.6237	83.534	85.8397	90.074	58.9633	38.3637	72.2887	77.134	76.123	93.8707
	47.9313	41.0957	63.0407	82.583	91.3187	89.4373	51.763	54.9763	69.5843	72.9853	86.7757	91.9943
	44.204	49.4207	65.2517	74.0803	83.181	91.036	49.154	41.3493	69.1383	87.3007	80.1467	91.4037
	78.8253	52.799	64.1363	72.2007	86.6417	90.982	47.9163	63.4833	70.76	76.1943	86.4813	90.8393
	36.9587	47.3193	71.703	76.6357	89.1483	92.6187	36.9387	44.053	43.9613	74.146	85.906	91.751
	56.3397	62.5127	71.843	82.255	83.2097	92.145	39.8133	43.2843	70.4	74.2843	71.8767	93.8033
	44.935	60.5897	49.8863	73.2617	79.0067	91.1547	45.8847	50.6557	76.053	74.6513	82.8617	90.374
	63.2993	40.4093	63.053	75.5887	78.978	89.089	41.4243	67.5893	70.9497	72.6997	83.199	89.4087
	47.8587	58.9963	79.258	65.0487	78.797	89.7873	42.1177	47.2607	74.2697	76.122	82.5343	91.7473
	56.8137	72.729	70.2807	73.37	85.9807	88.885	50.83	49.9413	64.072	62.4337	77.264	93.0223
	55.958	58.1207	62.323	79.8153	85.9537	89.371	43.526	52.3647	69.719	70.2973	81.0497	89.305
	74.8867	60.9537	52.747	83.7067	84.3297	88.381	69.895	39.9613	67.8537	66.0933	78.0187	91.194
	32.053	74.5997	76.831	73.1993	82.792	91.0613	42.921	54.638	57.395	74.9737	85.0567	90.4853
	47.722	47.8517	80.0877	79.989	83.227	90.839	36.5697	54.4587	68.8387	71.5423	83.7177	91.5453
	57.411	47.9343	67.876	72.3023	83.8873	91.3697	43.1967	46.7207	64.2883	83.3577	83.4517	90.0377
	58.484	47.062	65.1797	64.8157	80.044	91.894	60.6517	65.2033	65.7717	79.255	86.1603	91.2903
	47.627	56.161	75.0337	69.0663	88.2607	89.4537	43.2627	48.9197	72.5787	71.8033	86.5497	90.7397
	71.997	67.5233	63.8127	76.7327	85.0743	93.225	54.447	38.479	37.7333	73.7353	81.2663	90.0193
	51.3907	44.142	61.0753	66.355	78.7313	91.2627	52.7623	46.603	84.043	71.5287	88.4463	90.5587
	69.2523	39.19	75.8823	66.5387	82.6837	89.8973	31.674	60.6873	65.4967	76.037	80.9657	92.8547
	53.917	72.0527	77.4827	75.9587	88.9183	91.5717	29.2497	52.229	53.987	71.2107	85.017	91.9237
	49.1033	73.297	62.7953	80.884	92.2563	91.5183	39.6827	61.4273	63.8957	73.796	87.2403	87.5657
	46.4237	72.9773	76.3687	69.776	89.2617	90.9473	50.7113	64.134	63.7667	81.12	84.6187	89.6127
	73.1763	49.5637	65.3907	63.6593	84.752	89.5523	37.1647	34.2847	74.7097	75.8193	83.0143	91.1303
	40.842	64.9277	79.3567	74.81	78.166	88.811	61.4663	32.46	70.5197	74.953	87.932	90.34
	52.11	58.9303	69.8647	82.7773	87.644	92.4083	45.4083	51.7547	63.3027	60.2773	81.9413	92.4027
	32.2223	52.1193	63.5993	79.3633	79.7097	89.4133	44.9303	66.679	81.6787	80.2137	85.9533	91.105
	58.7793	57.0367	62.877	73.3767	85.9713	88.8953	45.0677	45.8923	62.237	67.7077	88.92	90.5757
	44.3137	63.4337	65.439	72.3983	86.522	90.7033	50.2563	64.0837	56.7783	75.8773	84.3433	88.7813
	58.2147	45.783	56.141	85.4217	85.6123	89.337	33.2157	52.212	60.667	52.961	84.5157	90.4867
	43.766	48.7707	62.949	75.4267	82.8527	88.539	59.8207	53.0227	81.127	64.27	88.821	90.465
	54.7753	43.7863	70.9623	74.3443	83.9477	90.9207	31.613	54.2793	66.4733	82.409	79.7763	91.01
	58.01	65.1723	75.2527	72.3033	76.698	94.266	32.9497	67.2107	57.4603	60.6773	85.367	90.6157
	39.8413	55.4193	65.7033	88.3723	81.371	90.1577	48.5243	54.2033	72.264	72.9463	86.3807	90.761
	45.8537	51.0083	56.05	74.7487	84.203	90.632	44.02	54.09	60.2807	79.893	85.2187	90.8013
	51.0693	45.7337	63.3443	81.029	85.5537	88.839	55.8643	65.7337	62.148	77.2593	85.243	91.0907
	46.1893	56.9237	62.171	74.0773	84.8887	91.9823	36.2557	43.682	65.2617	71.411	82.4387	89.991
	36.1793	63.1497	68.335	88.0983	88.2217	91.2617	59.4083	72.183	54.6447	82.4113	78.7927	91.5717
	44.714	64.3547	72.7937	74.405	84.076	92.6467	35.357	55.031	58.8787	76.043	87.2627	88.9723
	60.4277	47.565	75.4193	81.3743	77.1267	91.4887	60.8057	64.5027	57.434	77.2223	88.7737	90.557
	46.85	60.6367	74.2607	81.3203	88.1217	91.4703	40.2063	42.288	64.2463	68.5537	82.6897	90.0453
	68.226	67.3663	71.234	76.49	80.3447	90.885	56.441	58.4593	60.9617	71.8913	84.7343	90.3563
	49.182	73.6817	71.4393	87.0283	87.764	90.4777	50.7147	50.8953	56.7957	82.6203	83.721	91.047
	41.902	57.3483	72.9457	76.4107	85.1097	93.1577	49.428	68.1203	53.6777	77.1847	85.925	93.339
	70.958	53.6863	70.2177	60.351	82.635	91.5097	34.3273	69.7847	52.6263	76.888	85.3717	91.4643
	41.2143	52.7197	58.5	86.201	84.4223	91.8367	34.2147	41.2677	69.8907	76.331	85.188	90.279
	35.9997	61.495	68.0543	79.271	85.6423	92.5977	37.3963	59.0193	66.0053	57.7877	85.5677	89.8893
	69.1637	72.394	75.0863	79.802	86.5003	92.3607	31.967	55.19	59.719	74.989	90.112	92.3687
	61.7543	41.804	57.9547	76.0583	85.399	91.6383	50.769	57.6587	72.4133	77.3593	87.294	92.441
	45.7483	47.9187	79.7817	81.3537	83.51	91.8483	57.9193	67.5573	57.7277	74.4767	81.9887	91.7337
	39.0147	48.341	58.5747	78.308	78.3487	90.5187	56.5027	44.833	65.4717	80.994	78.3767	86.8243
	33.0503	55.4053	61.3547	82.839	89.8053	87.0477	44.2663	47.7403	74.054	72.3813	82.4033	91.2027
	41.9013	50.4613	71.3517	72.665	84.7527	90.2773	43.063	49.4003	72.0127	79.541	89.0147	92.0993
	44.9217	43.1013	74.2553	73.787	81.09	91.9417	46.9547	62.306	53.6817	70.3167	85.6193	93.0857
	30.9647	35.7443	52.9813	72.532	82.507	91.061	32.6933	47.6483	60.539	71.3257	87.6847	90.649
	37.9283	44.5827	61.0733	79.08	83.1167	87.9173	44.819	50.2363	67.7763	76.4237	79.856	91.2117
	32.1397	59.7937	61.6947	83.8543	87.8117	93.2373	53.219	41.0393	56.594	79.5803	86.9107	92.4757
	32.1253	49.4157	56.2233	64.1857	89.4817	93.489	59.0347	63.7687	62.3197	82.4067	83.8993	93.2087
	55.6187	70.4923	56.2907	75.1793	86.9383	88.3047	65.1467	54.0533	59.3653	69.2373	90.287	91.4663
	50.652	55.707	51.6863	68.5057	90.2583	93.339	46.78	63.9483	59.7917	66.8497	84.0397	92.6257
	55.9537	60.1547	61.0053	61.6477	86.046	93.2713	33.2123	62.1293	75.7007	70.4823	73.5437	91.1717
	46.8983	61.0933	72.4527	78.583	87.0013	89.4353	50.0017	55.1543	74.045	67.1597	87.371	91.448
	65.281	53.9193	57.8497	74.904	85.7627	92.4997	43.6573	57.014	73.0137	58.0513	85.5327	91.008
	47.6263	57.0513	52.2827	80.881	89.8637	92.9363	43.9583	67.1197	57.6977	84.1463	76.2127	92.1387
	64.1717	43.4387	63.295	82.65	79.3503	90.4773	68.4083	61.668	66.3327	75.6223	85.244	91.5673
	52.0037	46.693	52.6273	87.231	86.7517	90.896	37.4197	66.0907	68.3787	70.4243	90.2777	93.205
	46.564	37.83	59.4247	78.6173	89.971	90.352	39.0273	63.7193	68.9283	74.7987	85.924	90.8977
	38.8263	46.2797	76.647	65.9613	80.1633	89.489	32.9517	40.959	81.682	74.196	79.684	91.1943
	44.3137	50.7327	80.4103	84.642	91.8047	92.1	65.3127	63.959	49.6543	76.5397	80.537	93.9643
	56.9897	58.3627	66.5513	73.932	87.3943	89.936	31.2453	56.6773	55.376	76.019	82.1217	89.7957
	61.0993	53.9317	69.1047	73.9947	85.3947	91.4497	37.3977	72.3573	63.92	74.8447	87.5117	89.7427
	30.7213	59.7033	60.178	74.2047	82.662	91.9703	50.265	59.628	69.2867	73.5817	85.532	90.836
	55.482	84.4627	55.141	75.5963	84.826	91.5883	35.27	58.8673	61.693	81.0247	85.405	94.3857

## Sheet: Fig4
Fig 4
	Fig 4b					Fig 4c													Fig 4d									Fig 4e					Fig 4f
	accuracy					accuracy difference													accuracy									accuracy					correlation between SI and weight
	L4C		L2/3			L4C						L2/3							surface				edge					L4C		L2/3			L4C white (upper left)		L4C black (upper right)		L2/3 white (lower left)		L2/3 black (lower right)
	surface	edge	surface	edge		2 sties	4 sites	8 sites	16 sties	32 sites	64 sites	2 sties	4 sites	8 sites	16 sties	32 sites	64 sites		L4C white	L4C black	L2/3 white	L2/3 black	L4C white	L4C black	L2/3 white	L2/3 black		high sustained	low sustained	high sustained	low sustained		SI	weight	SI	weight	SI	weight	SI	weight
	81.4377	73.1643	75.2547	79.6957		-28.5383	-7.015	-24.1043	-12.679	-8.27333	-11.6057	15.7533	21.1543	8.97433	12.4463	4.441	7.16467		77.383	95.1975	76.4665	86.449	73.7855	85.8535	84.9975	84.921		78.4253	87.0983	69.6683	75.133		0.363197	-0.319211	0.409424	-0.319211	0.437428	0.285411	0.207156	0.285411
	86.206	72.4137	73.6373	81.558		8.636	-1.278	-19.4923	-12.1747	-13.7923	-11.998	-18.932	-3.91767	-4.108	6.107	7.92067	9.69033		84.057	95.6565	74.932	85.767	72.469	86.5265	87.5205	85.2815		71.11	87.542	76.7767	73.904		0.487168	-0.0340331	0.396792	-0.0340331	0.430101	0.0883668	0.592215	0.0883668
	86.8713	76.5413	75.207	79.1563		-11.562	-17.722	-7.764	-13.161	-10.33	-15.526	-3.817	7.741	12.2943	3.58967	3.94933	6.91867		86.7475	93.716	74.9795	87.6955	75.435	89.1715	86.4365	82.6955		70.4897	88.3867	73.5947	71.9153		0.632735	-0.33367	0.376208	-0.33367	0.697571	0.227588	0.472033	0.227588
	92.883	71.9317	71.019	74.989		-0.672	-18.7937	2.262	-18.993	-20.9513	-10.846	14.5407	-0.524	-0.277667	15.6513	3.97	8.48833		92.9685	96.4215	69.577	86.9625	74.637	83.4195	80.863	82.512		73.5147	87.3167	68.117	76.7387		0.611408	0.00390331	0.35819	0.00390331	0.736616	-0.256587	0.595311	-0.256587
	80.7677	66.2797	75.116	81.4853		-15.7497	-20.0143	-23.8563	-23.2197	-14.488	-10.78	18.6697	3.739	0.940667	25.2887	6.36933	8.346		79.194	91.7615	72.6515	90.1605	66.81	82.7935	87.1925	85.7755		77.6313	85.51	64.7313	68.028		0.405943	-0.0719811	0.323954	-0.0719811	0.961777	-0.295436	0.524488	-0.295436
	87.1827	73.3597	73.389	77.3933		-15.1943	-8.71667	-16.9437	0.575	-13.823	-9.83233	14.7767	4.671	0.636667	9.266	4.00433	8.11533		86.386	94.5355	70.9005	89.0115	75.496	84.2935	82.8985	83.8765		77.0307	77.5007	79.5327	72.1863		0.401456	0.0248376	0.364647	0.0248376	0.941324	-0.358031	0.520287	-0.358031
	84.5383	75.1947	73.2603	82.0753		-10.3683	-9.03	-8.83867	-25.7037	-9.34367	-15.2683	-2.73067	0.188	4.85433	-9.657	8.815	10.2493		81.4145	95.328	71.2335	88.553	73.379	88.6905	86.262	87.5255		71.5113	89.1703	73.613	68.8897		0.112426	-0.417025	0.385301	-0.417025	0.595406	0.337573	0.629222	0.337573
	77.6767	69.9343	71.692	74.397		-33.3803	-9.076	-12.2853	-8.58133	-7.74233	-18.0857	-4.87067	-3.44233	-4.82733	27.0947	2.705	11.2547		80.3335	86.426	66.7305	90.6235	71.7985	83.107	82.293	79.6135		81.2627	90.4563	72.835	70.5767		0.36538	-0.00239426	0.399822	-0.00239426	0.717815	-0.0871472	0.4344	-0.0871472
	89.8717	69.8737	70.9723	82.2123		11.0563	0.871667	-34.258	-18.5017	-19.998	-10.6607	19.0437	9.79133	1.143	12.4023	11.24	11.0607		87.863	97.066	69.8545	86.5225	70.2885	84.425	88.2265	85.7965		73.8883	86.347	69.8717	70.596		0.590413	-0.0277764	0.384396	-0.0277764	0.211104	-0.0243898	0.435072	-0.0243898
	81.8697	76.7257	78.369	82.6393		3.191	-35.8823	-29.7523	-8.76267	-5.144	-19.5767	5.92967	0.369667	-11.7157	2.36667	4.27033	8.94867		81.4825	91.0935	79.581	87.9655	78.4775	86.742	86.5735	87.6145		76.3923	81.8323	70.259	71.845		0.350814	-1.87855	0.386965	-1.87855	0.0960432	-1.01345	0.52211	-1.01345
	83.7477	65.0037	75.781	83.811		-19.8837	-20.3123	-26.872	-18.1323	-18.744	-11.9297	-0.321	28.5037	14.4647	5.705	8.03	5.909		82.927	92.224	76.9535	86.604	65.01	82.488	88.278	88.47		76.8733	84.9943	73.5967	76.5633		0.0832822	-1.41835	0.36597	-1.41835	0.397547	-0.570237	0.520658	-0.570237
	87.574	69.7937	56.2723	80.205		9.82067	12.958	1.647	-10.3937	-17.7803	-14.795	5.165	13.7853	-3.91933	-3.42233	23.9327	8.811		85.4455	96.315	58.917	75.6675	70.6555	84.2485	86.282	84.776		78.765	86.4897	73.6463	74.0773		0.414744	0.17704	0.433182	0.17704	0.895468	-1.11053	0.337242	-1.11053
	89.4123	72.1593	78.88	84.4253		12.9287	6.00033	-11.1213	-23.0117	-17.253	-13.917	-4.87767	16.249	-6.925	1.039	5.54533	7.81		91.026	93.351	76.784	91.621	69.048	89.1505	88.448	88.8705		79.549	89.3643	75.8017	73.21		0.389238	-0.405708	0.407211	-0.405708	0.57333	0.133206	0.25411	0.133206
	89.49	72.8027	74.6583	84.079		-3.68433	-6.59833	9.32967	-41.1217	-16.6873	-14.1847	-9.07433	11.884	1.28633	13.052	9.42067	10.0823		87.1225	97.0565	72.9875	89.059	71.9	87.3185	83.467	92.989		80.109	82.2303	72.889	74.247		0.328966	-0.0119422	0.447408	-0.0119422	0.446234	-0.203981	0.545328	-0.203981
	87.4203	70.774	76.9587	79.2067		-19.508	-12.1357	-5.579	-8.177	-16.6463	-10.7983	5.84067	-5.559	4.416	3.21033	2.248	9.51533		88.36	92.9775	74.184	91.0155	71.9075	84.442	83.364	85.898		78.432	87.8843	75.862	74.7007		0.597949	-0.141725	0.370481	-0.141725	0.747518	-0.0820038	0.623013	-0.0820038
	87.692	73.263	77.0837	85.193		-13.0383	1.25233	-16.5997	-16.5097	-14.429	-14.0727	-2.50333	2.64733	15.068	15.8273	8.10933	8.05		85.301	95.921	77.3335	88.4195	73.7575	85.679	88.6135	89.9015		75.9303	86.154	75.8877	75.969		0	-0.0122624	0.3665	-0.0122624	0.685258	0.00750184	0.48581	0.00750184
	82.4247	73.7247	72.861	80.5113		-1.66067	4.13167	-19.4873	-18.148	-8.7	-11.7917	-7.59667	6.09	-2.16533	3.54333	7.65033	13.0307		80.8015	92.8385	72.342	86.7395	74.9165	85.661	85.2795	86.097		80.6497	86.8607	79.463	72.326		0.419953	-0.0894323	0.156054	-0.0894323	0.76177	-0.610843	0.48375	-0.610843
	84.6933	71.5797	76.0013	83.1233		-16.65	-4.51033	-25.752	-16.728	-13.1137	-14.8143	4.58333	8.177	11.666	19.367	7.122	10.7347		83.575	93.3295	75.757	87.9285	69.757	87.275	86.046	88.8565		73.8687	86.417	78.7763	77.079		0.195376	-0.0285498	0.570054	-0.0285498	0.141889	-0.0828166	0	-0.0828166
	86.622	69.115	73.3193	77.472		0.538667	-15.0327	-25.5727	-17.7167	-17.507	-11.84	24.2327	-11.1593	21.458	8.27767	4.15267	7.216		83.872	96.1215	73.4365	86.384	69.5085	84.349	80.1645	86.1165		72.1447	87.9577	72.525	70.6243		0	-0.405454	0.435226	-0.405454	0.553485	0.0563627	0.452417	0.0563627
	90.7067	71.5243	75.0833	82.632		-24.2583	-5.34433	21.7557	-4.568	-19.1823	-16.772	1.525	10.723	12.6263	-2.54267	7.54867	8.27567		88.649	97.3655	77.5065	84.954	72.8145	84.226	85.581	88.7415		71.877	84.1123	80.4773	68.8117		0.432303	-0.488936	0.281594	-0.488936	0.0637461	-0.395957	0.399068	-0.395957
	91.7337	71.5337	76.7757	88.391		-9.11767	-10.9373	18.4123	-15.048	-20.2	-14.852	1.53133	-0.194667	-3.454	1.08533	11.6153	13.4353		91.094	96.492	77.1335	87.9995	64.9735	91.9645	91.7665	91.252		78.9707	84.2313	71.5767	69.6983		0.44893	-0.699722	0.289124	-0.699722	0.387756	0.363939	0.977907	0.363939
	84.0927	73.3303	78.3077	84.255		-11.0283	-9.18567	-6.16733	-24.9613	-10.7623	-8.863	-16.5847	16.801	9.938	8.193	5.94733	7.72667		80.4085	95.4355	80.2595	87.5755	74.8155	85.084	88.8585	88.21		78.3197	89.6953	73.437	67.069		0.542571	0.105102	0.36596	0.105102	0	-0.433735	0.668419	-0.433735
	89.889	67.9353	74.8033	87		-3.48033	-18.289	-35.7717	-19.5543	-21.9537	-19.0337	-3.84467	7.053	4.53333	1.607	12.1967	12.4203		91.1435	93.6575	73.876	87.9235	67.7075	84.369	90.022	91.268		83.1703	85.602	70.9887	72.6997		0.840396	0.187234	0.148413	0.187234	0	-0.450723	0.562438	-0.450723
	78.0933	70.5843	76.7973	84.246		15.9067	13.0797	-28.645	-16.544	-7.509	-16.0397	-18.193	-11.368	22.1723	2.50133	7.44867	8.15133		77.9405	89.4375	74.8525	90.433	66.3465	89.599	88.2185	88.593		78.943	88.9223	73.7663	74.4563		0.669916	0.271307	0.309311	0.271307	0.103136	-0.119338	0.53725	-0.119338
	79.93	70.5827	69.0587	84.234		-29.1893	-18.2567	-2.36667	-29.5023	-9.34733	-13.4467	-9.288	-5.93667	12.601	21.198	15.1753	4.243		81.7585	88.2795	71.113	82.798	70.909	84.578	89.8165	86.978		76.314	80.041	71.2887	70.147		0.579652	0.00391199	0.269823	0.00391199	0.527975	-0.190825	0.314278	-0.190825
	85.4203	70.2097	76.1223	77.038		-20.987	-12.249	0.375	-3.63133	-15.2107	-11.035	-17.3537	-1.091	6.636	3.69867	0.915667	6.24067		81.1235	97.073	77.806	85.9965	71.1145	83.878	83.9305	82.2025		77.4127	84.109	73.2617	71.374		0.284893	-0.252407	0.299133	-0.252407	0.437268	0.188264	0.375814	0.188264
	87.0683	68.988	72.4483	80.1633		-18.6193	-14.289	-21.7163	-16.7233	-18.0803	-11.7337	2.19133	9.15467	21.1157	7.87167	7.715	12.6187		89.185	91.497	72.651	85.6245	71.54	82.214	86.3205	84.6545		83.711	86.4017	70.7063	71.8123		0.470203	-0.0555442	0.156053	-0.0555442	0.571816	0.00586543	0.420762	0.00586543
	88.7167	72.2243	76.0107	66.1897		-3.65833	20.422	-13.988	-11.9483	-16.4923	-13.232	4.11	2.23033	13.6723	7.133	-9.821	6.68367		87.1135	95.874	72.2435	91.578	75.522	82.837	74.879	75.2465		75.4627	85.5803	74.0477	73.594		0.474933	0.0603874	0.363876	0.0603874	0.600073	0.205357	0.452422	0.205357
	87.4033	68.9867	74.4893	82.6003		-31.737	-2.13167	-8.734	-27.0097	-18.4167	-13.762	13.4347	8.82867	6.712	3.75067	8.111	6.56967		84.52	96.5265	68.5925	93.108	72.828	80.686	88.1845	86.2945		74.7567	89.3147	69.8157	73.9353		0.465321	0.0366286	0.26931	0.0366286	0.570344	0.161127	0.457773	0.161127
	89.424	69.0663	67.0323	78.634		5.517	-9.70633	-12.4203	-20.846	-20.3577	-12.4537	6.05633	1.933	23.2233	9.90633	11.6017	12.8483		89.4535	94.5745	68.5655	81.758	67.523	86.3065	83.8605	84.488		73.472	86.6603	72.1	65.549		0.523187	-0.437456	0.38495	-0.437456	0.553511	-0.386264	0.545157	-0.386264
	84.7647	70.7987	75.9683	80.953		-22.2073	-2.405	-21.464	-15.0683	-13.966	-13.4137	-14.216	11.0863	-0.267333	13.025	4.98467	7.873		84.1515	92.884	70.7665	93.1295	68.6295	87.553	87.187	84.7805		75.8197	89.2377	73.4197	75.9617		0.441675	0.170751	0.369475	0.170751	0.197566	0.0599728	0.503188	0.0599728
	87.427	74.5453	72.9543	77.718		0.515	7.93033	-22.066	-13.4963	-12.8817	-15.5627	11.8543	2.90167	11.1167	2.57167	4.76367	11.409		85.1835	95.9985	67.2775	92.065	77.328	84.344	83.783	83.0635		74.0283	86.4027	72.1733	78.545		0.448352	0.574207	0.0937596	0.574207	0.42905	0.0174366	0.485005	0.0174366
	84.036	76.5063	72.5437	72.9267		0.230333	3.325	-6.791	-19.947	-7.52967	-11.7557	-6.59933	17.1	20.409	-1.001	0.383	6.71967		81.89	94.257	75.2355	83.8245	75.469	89.288	80.6935	79.03		69.2057	85.2427	78.2413	74.386		0.579505	0.0571866	0.206909	0.0571866	0.552573	0.0792329	0.341213	0.0792329
	77.4327	65.0957	73.0967	88.3603		-11.0663	-29.7713	-3.269	-6.00567	-12.337	-13.7303	4.22867	12.9853	11.9987	15.4773	15.2637	7.91333		76.4015	90.045	80.0515	79.4585	62.4735	85.444	91.2195	91.813		75.117	88.1323	71.2967	75.6503		0.769358	0.243357	0.437577	0.243357	0.500585	0.387696	0.512746	0.387696
	83.8283	68.8263	68.191	76.0827		-35.658	-2.42667	-20.133	2.16867	-15.002	-11.3863	-8.34867	31.611	8.826	7.905	7.89167	9.42967		79.192	95.992	65.3735	86.9775	67.6385	85.6215	82.1745	82.654		74.6487	85.2207	67.8363	72.7863		0.64821	0.548437	0.255344	0.548437	0.883991	-0.139725	0.342449	-0.139725
	82.3323	73.615	71.1967	82.6757		-16.1307	-15.784	-8.993	-7.669	-8.71733	-16.6703	-5.70267	-7.556	1.73333	4.796	11.479	8.39133		79.2175	93.9805	70.477	86.0565	71.934	88.7185	86.095	88.2455		77.018	87.1457	75.0513	74.294		NA	NA	NA	NA	0.380949	0.188249	0.381834	0.188249
	86.9603	71.602	74.496	77.5873		-27.7797	-29.0773	-14.9233	-24.8297	-15.3583	-11.1007	-12.9923	3.02367	1.757	18.649	3.09133	7.502		84.3885	95.739	75.604	86.4575	72.375	84.6365	85.535	81.493		78.546	82.401	80.0403	72.605		NA	NA	NA	NA	0.367111	-0.0313877	0.236103	-0.0313877
	86.31	77.313	74.0547	75.742		-0.93	-24.9397	-20.0297	-8.849	-8.997	-10.2257	0.867667	7.38233	12.6693	2.709	1.68733	7.12633		85.6055	93.8395	72.661	88.572	78.851	87.116	78.1785	85.776		78.7987	89.1567	72.7807	73.976		NA	NA	NA	NA	0.473399	0.13369	0.409906	0.13369
	82.9417	67.7963	76.8977	78.5203		-21.828	0.0526667	2.712	-7.718	-15.1453	-8.40333	5.519	0.272	3.14867	32.3683	1.62267	10.0487		78.3955	96.079	78.1545	87.1695	68.673	82.933	82.4305	86.186		76.8227	89.3727	75.6603	71.9197		NA	NA	NA	NA	0.49858	-0.298941	0.476445	-0.298941
	85.0857	74.4393	76.4053	85.0173		0.889333	-33.1763	-19.436	-8.97733	-10.6463	-11.8013	-9.15433	18.0877	8.92767	5.34467	8.612	4.29933		81.068	96.4815	79.285	85.0455	73.44	88.1585	86.0155	92.457		78.9727	88.2493	69.8557	74.4953		NA	NA	NA	NA	0.617341	0.0349292	0.65489	0.0349292
	86.1417	71.4227	68.3033	80.1747		0.516667	-0.522333	-14.6083	-26.669	-14.719	-12.0157	1.001	8.608	4.763	15.9243	11.8713	7.47867		85.456	93.8395	67.0415	85.7555	70.94	86.1845	80.6385	90.503		80.1717	83.2497	71.7093	75.4873		NA	NA	NA	NA	0.504982	0.211935	0.521241	0.211935
	86.9947	73.0583	70.5197	84.5663		-9.173	-7.375	-24.9007	0.705	-13.9363	-13.7447	6.28367	8.07467	-4.146	12.0653	14.0467	9.83533		87.1355	93.383	67.084	88.575	75.6665	84.314	88.505	89.0105		77.2957	90.2593	69.8153	72.3527
	85.339	72.8777	79.9283	80.8067		-3.242	2.48167	-2.35267	-4.868	-12.4613	-18.4093	6.05133	6.98033	-7.17133	4.69967	0.878333	7.94433		83.995	94.501	79.885	89.5055	72.084	87.3085	84.432	87.472		79.3357	87.9553	70.947	71.4823
	87.878	70.2767	74.4137	78.055		-27.4947	2.879	-24.151	-3.438	-17.6013	-15.3017	6.825	8.487	3.444	5.567	3.64133	6.11867		87.213	94.774	70.6415	91.048	70.6055	84.831	81.742	85.998		79.2097	82.8567	73.3687	72.492
	86.1973	71.4837	67.3823	83.39		-30.257	-8.26	6.78467	-9.913	-14.7137	-16.5487	-10.7677	18.225	18.7693	2.92067	16.0077	13.4617		83.7085	95.5635	64.291	86.957	71.4795	85.6455	86.645	89.4975		73.0353	86.4047	68.108	70.5003
	84.687	77.461	67.7217	81.629		-5.90067	-17.8433	-8.13033	9.53733	-7.226	-16.4287	8.15833	1.01133	7.35633	17.8647	13.9073	7.19367		80.738	96.323	68.9595	82.504	75.6985	90.6705	87.08	85.9005		78.5	84.831	73.1847	73.5663
	82.453	74.7537	75.1213	79.5303		-36.423	-19.792	-21.403	-1.60267	-7.69933	-13.9087	-3.959	-10.1127	12.508	2.163	4.409	9.133		80.011	93.812	77.167	85.5515	76.493	85.404	86.486	83.419		80.102	83.1917	73.259	67.862
	90.746	64.477	76.4117	77.884		0.244667	-26.9623	-28.2567	2.583	-26.269	-13.2753	4.828	17.1233	13.1263	4.23067	1.47233	7.98133		90.8225	95.323	75.7745	88.6405	64.0645	82.6855	85.0435	82.117		75.6933	83.8817	74.4407	72.932
	85.4007	70.7537	81.9897	79.075		11.4333	-32.6143	-20.7183	-19.5807	-14.647	-12.047	-7.373	6.94067	1.45467	23.2767	-2.91467	8.74867		86.4025	91.7075	80.5105	92.6345	73.0025	83.0125	86.032	82.992		82.3833	91.0137	67.0823	72.7737
	84.479	81.313	78.4937	83.4597		-5.05733	-42.26	-25.9587	-0.819667	-3.166	-15.493	18.669	-2.93067	2.83333	4.546	4.966	9.802		80.6945	96.176	79.1555	88.436	78.2265	93.631	85.305	90.38		78.1667	89.06	74.3563	70.711
	80.0287	71.1723	71.321	84.554		-25.2067	1.82133	-5.2	-23.326	-8.85633	-18.1303	-3.534	13.615	-5.776	0.354	13.233	13.6757		77.0515	92.7365	74.3345	82.5985	70.188	86.7555	87.943	89.7645		75.8427	84.6727	74.722	76.091
	81.1063	71.4883	79.449	79.9697		3.806	-31.016	-20.1867	-15.279	-9.618	-15.0787	17.8337	16.5453	1.27033	-1.864	0.520667	10.027		78.8045	92.237	80.3245	88.7445	73.7795	83.181	82.8445	87.9895		77.893	82.3617	73.31	69.3053
	91.802	77.6367	72.8907	76.4797		-7.89333	2.29933	-8.17467	-23.3133	-14.1653	-8.91967	4.56767	-4.83167	6.85967	13.0947	3.589	11.0843		90.6895	97.215	73.788	85.462	76.4295	89.7875	83.8265	81.443		80.1253	87.708	71.959	74.471
	79.366	73.9917	75.5793	77.1597		3.78	-1.10567	13.4793	-18.9997	-5.37433	-14.096	-8.06567	1.77233	12.3957	4.51033	1.58033	10.4933		77.473	91.503	74.8215	88.3515	80.84	80.308	78.941	87.664		71.2143	83.3037	80.435	76.0587
	89.9787	75.4173	77.3487	83.3913		-24.6723	-2.75633	0.444667	-22.693	-14.5613	-15.12	1.166	-0.976333	6.23933	7.07433	6.04267	10.7253		89.4645	95.6455	79.3735	86.661	72.1855	91.038	90.2405	85.6435		77.9483	79.5633	72.2137	72.8347
	83.3923	73.933	71.9343	78.9863		7.17967	4.95533	-14.8213	-11.4247	-9.45933	-10.3347	17.445	11.766	6.56633	18.3607	7.052	13.0237		85.7795	89.4265	70.4995	87.4355	70.5575	90.282	86.838	82.672		77.527	83.078	76.502	80.0947
	85.642	70.945	68.6117	79.1043		0.258333	-4.416	-6.81267	-9.831	-14.697	-16.8737	6.41367	-2.18467	3.13	24.0403	10.4927	8.48		83.6455	94.9175	64.974	87.8705	70.6065	85.4495	86.217	83.0165		76.5647	83.369	75.0183	74.1503
	77.9727	70.307	74.7027	82.4133		-12.4087	-5.489	1.66967	-13.5143	-7.66567	-4.96	2.892	8.442	2.79667	-0.581667	7.71067	4.625		78.52	88.5235	71.2795	90.8405	66.4255	88.894	86.7365	87.3965		77.7863	82.7183	78.0127	78.3327
	88.4277	65.5827	61.5263	78.8673		-15.605	-5.31633	-12.156	-11.7517	-22.845	-11.3587	9.80467	6.55867	5.55733	8.201	17.341	8.00267		88.639	93.781	63.673	78.4595	67.3245	81.088	87.2175	81.8235		79.9627	82.8263	67.8767	72.3537
	70.316	68.1857	78.354	87.0853		-23.0093	-28.7357	19.5777	3.61133	-2.13033	-8.63433	-3.244	-12.554	12.621	12.9907	8.73133	11.8193		63.183	92.5575	76.8705	90.7795	74.5385	77.6155	90.199	91.011		81.2257	82.638	73.0937	75.3743
	87.0263	68.5357	77.911	85.172		-6.12167	-8.86967	-14.2237	-22.6203	-18.4907	-10.3493	6.08667	2.717	14.7017	19.7673	7.261	8.90233		84.8585	95.872	74.1985	92.648	71.9105	80.7805	89.0215	89.3515		78.4923	87.4777	69.8863	71.9813
	81.943	74.538	78.9837	82.4523		-5.73833	2.15767	-26.1343	-11.2727	-7.405	-11.779	8.40033	20.5597	3.17133	0.929	3.46867	6.81733		81.6455	90.867	76.667	91.5865	74.5915	87.239	89.1355	85.0895		76.6233	86.5877	73.6907	73.4447
	82.976	67.3743	80.3697	77.554		-21.409	-17.32	-7.23433	-30.6183	-15.6017	-15.6043	-11.39	3.44567	13.8343	-9.192	-2.81567	3.27333		80.3755	94.0865	79.154	91.352	67.0095	83.983	85.984	80.776		74.127	84.1997	76.0967	78.1553
	86.5477	67.2813	75.3027	76.3923		17.3543	-20.0727	15.804	-5.17433	-19.2663	-9.138	9.88167	-22.3327	-1.116	2.72833	1.08967	6.22167		84.272	95.5765	74.213	89.0315	68.7805	82.1465	85.548	79.8345		76.4347	87.006	76.2427	72.886
	86.1337	71.21	64.0723	85.0677		-2.54033	-7.41833	-11.11	-19.525	-14.9237	-11.3373	6.04967	21.24	7.12667	4.23433	20.9953	2.80233		81.506	97.5085	62.531	83.8135	69.953	86.715	85.9755	92.5045		76.2097	86.8987	73.2717	77.18
	85.977	73.361	65.9287	75.268		-7.201	-5.36967	2.584	-20.8763	-12.616	-15.4387	2.86667	-2.64733	14.1787	10.6927	9.33933	9.079		83.913	95.231	57.358	91.6655	72.6195	87.1925	79.1045	84.4495		82.757	83.67	75.57	71.7673
	79.9723	64.688	71.35	80.644		-13.1627	9.64867	-38.3203	-19.9537	-15.2843	-12.0403	-12.6233	18.2707	18.041	8.38733	9.294	12.69		77.3065	92.44	68.079	88.757	64.3615	82.312	84.5525	87.126		80.069	88.372	69.6863	77.231
	84.014	72.65	68.6817	76.5443		-14.6703	19.9683	-11.3973	-4.16533	-11.364	-13.2087	4.46467	-0.956667	12.1293	11.3483	7.86267	7.24267		82.0625	94.143	64.95	88.442	72.5535	86.443	82.769	82.742		80.0337	90.474	77.932	73.375
	82.6947	74.5553	73.2087	83.231		-32.2777	-3.98933	-26.9907	-17.39	-8.13933	-14.453	13.2113	0.322333	15.3043	7.028	10.0223	9.70633		80.602	93.468	70.294	89.414	76.524	85.498	84.6135	91.238		74.637	85.619	73.8497	74.7183
	91.3457	68.583	71.7003	82.7817		-14.732	-28.2147	-8.451	-14.1617	-22.7627	-10.403	6.34367	13.0683	-7.326	10.4413	11.0813	9.36167		89.962	96.9815	74.1635	83.301	69.9735	83.004	86.077	88.4625		74.1643	84.0777	72.878	75.1117
	89.9427	71.1877	72.457	79.1713		-9.01167	-6.06833	7.84933	-17.8183	-18.755	-14.756	-2.46533	-11.911	-4.848	6.55433	6.71433	4.91933		88.4455	96.442	71.4705	87.145	69.2005	87.592	84.599	84.949		76.7467	86.3143	69.411	75.6063
	79.5743	73.0097	73.376	80.5697		-25.18	2.11433	-26.8817	18.7223	-6.56467	-13.7673	19.016	3.48367	-1.827	4.37067	7.19367	3.59867		81.084	88.33	70.8605	89.3415	74.118	85.941	84.1515	86.9435		80.856	85.5897	77.1907	72.2073
	86.4907	74.8013	76.5857	80.2367		-8.92733	-6.27667	-15.0317	-22.4123	-11.6893	-15.5733	0.747	-2.803	3.37667	12.0723	3.651	3.48667		84.2025	95.685	79.567	84.996	69.844	92.193	85.438	85.6485		73.724	86.7117	71.6157	74.0687
	89.4093	79.9403	78.9023	84.9123		-3.82767	-18.583	14.832	-18.5653	-9.469	-10.1537	2.25733	-4.30733	14.7737	25.2407	6.01	9.01467		88.003	96.435	79.326	89.044	79.4925	90.0275	89.8615	88.1665		73.0113	87.998	77.3833	75.5083
	87.8533	70.764	82.2517	85.7063		-26.408	-22.6703	-20.6103	-29.7977	-17.0893	-9.32233	-0.812333	8.77733	1.498	3.74967	3.45467	8.496		86.7595	95.096	79.992	93.766	74.5165	81.5905	89.4455	89.5685		80.779	81.8513	78.5503	71.9317
	87.062	77.0173	76.2297	85.6617		22.4357	-10.9227	-1.57033	-13.236	-10.0447	-17.733	9.122	20.0657	5.089	9.55133	9.432	6.06967		85.7135	95.0935	73.865	90.568	74.456	91.0695	93.69	85.3885		76.202	84.303	70.003	74.578
	85.1017	71.8507	69.2113	78.9293		-3.99933	0.572	-25.4303	-3.78467	-13.251	-13.7137	8.97267	6.57933	-2.922	7.28133	9.718	6.488		81.8845	95.6035	65.35	88.3395	69.6285	87.879	86.2	82.9115		78.973	82.316	78.0677	73.1443
	85.704	66.291	70.261	83.865		-12.447	-4.91433	-8.33867	-23.218	-19.413	-14.8237	-0.895333	-7.90033	-0.624333	10.0517	13.604	5.28433		84.972	93.321	71.573	83.9365	66.382	83.366	85.7085	90.8475		77.235	88.388	72.509	73.292
	88.198	77.2153	69.0307	82.4853		19.826	-9.60733	-9.76	-18.6023	-10.9827	-15.7027	1.732	-3.3	-10.5013	12.4273	13.4547	7.99733		85.3075	97.147	72.184	81.7125	75.224	90.7515	91.094	83.515		77.7623	88.7097	74.4823	75.6773
	82.2763	73.4793	74.058	82.2677		10.3727	-7.26733	-28.3067	-0.041	-8.797	-8.10933	-14.6277	1.527	-0.686667	3.50633	8.20967	5.68633		77.8475	95.876	73.225	87.8825	74.688	85.113	87.381	86.5755		72.4897	82.0317	73.426	73.18
	74.9637	76.5757	80.133	80.3893		27.348	4.92333	-11.8357	-10.4177	1.612	-14.3473	-0.207333	5.28367	1.58167	11.107	0.256333	8.32033		76.142	86.0845	79.346	91.134	74.756	90.608	83.2385	88.285		69.83	87.041	71.7757	71.9327
	82.0813	73.8057	72.1147	82.7153		-5.37167	-11.5883	22.3997	-0.881	-8.27567	-13.762	17.6587	4.865	7.85033	4.00967	10.6007	6.64033		81.105	91.995	68.194	90.092	73.2995	87.2975	91.004	83.7475		77.2533	89.2353	73.6257	72.6587
	85.0077	69.9857	72.365	77.1983		-7.25333	-1.119	-0.0746667	-8.227	-15.022	-15.9313	14.9823	24.935	1.381	5.15633	4.83333	9.61667		82.5305	95.1155	73.7725	84.8165	68.552	85.9675	82.6905	83.4315		76.7347	82.627	71.577	70.203
	85.1857	73.381	73.1263	83.1437		10.2867	-9.68567	-19.2097	-14.265	-11.8047	-9.51567	0.924333	-0.0573333	-1.26633	5.51367	10.0173	6.23133		86.0955	91.851	73.748	86.019	70.7155	89.2705	84.3525	90.8715		80.6713	86.9717	67.4753	73.671
	91.3787	69.973	70.9097	83.6023		-16.9647	-11.3373	-1.372	-23.867	-21.4057	-14.6357	-12.4513	2.07233	22.0833	14.223	12.6927	6.40167		88.7805	98.356	72.4605	83.5935	68.4515	86.3895	89.783	85.9425		77.316	86.357	74.886	74.108
	85.0857	75.2917	82.931	78.5983		-31.6597	-22.3007	-1.175	0.288	-9.794	-6.87533	9.06533	8.258	5.53367	3.38	-4.33267	9.32567		83.866	93.854	81.6565	92.743	74.2245	88.4325	85.3965	83.2105		74.0263	91.2893	69.8783	75.91
	91.399	77.2807	73.6237	78.5203		-10.4763	28.1247	-0.411	0.253	-14.1183	-15.0223	7.92433	-12.753	-3.57167	-6.20767	4.89667	5.371		89.651	97.4515	72.357	88.4755	73.9845	92.268	80.778	87.3485		80.08	84.4967	74.2083	74.597
	89.7023	71.736	61.998	75.3227		5.21967	-27.5187	-10.487	-10.9107	-17.9663	-12.509	5.77333	6.29467	15.554	-2.7	13.3247	11.4517		88.409	96.0985	70.513	72.565	69.2895	88.035	78.9115	84.679		75.856	88.998	75.9527	75.6867
	83.3577	75.4627	72.5333	82.9787		6.59367	-14.9747	-1.28067	-11.0507	-7.895	-13.6037	-6.32367	16.7807	9.547	-4.54867	10.4453	10.491		78.7345	96.2495	67.8825	91.0945	75.638	87.2715	86.4565	88.0955		68.5667	83.9877	71.1687	78.325
	88.882	72.7047	73.0867	84.567		-25.0853	-6.41133	3.56267	-23.162	-16.1773	-13.7007	12.9513	10.4327	-1.84567	7.646	11.4803	14.37		85.06	98.228	67.8615	91.8515	69.9065	89.0435	86.5255	90.7435		78.088	82.3687	67.1813	70.946
	87.4863	68.1147	72.3647	74.5483		19.761	-19.1687	-3.038	-5.05833	-19.3717	-16.148	0.345333	1.01067	1.611	7.62867	2.18367	9.67167		85.138	96.0575	66.3835	92.0785	69.125	83.1925	81.757	80.796		78.094	88.8153	71.79	63.5883
	84.151	63.6157	73.3637	79.0427		-1.851	-6.94567	1.50167	-12.7617	-20.5353	-12.9847	24.188	4.332	22.9297	14.1767	5.679	11.981		83.6805	92.8195	72.766	87.4715	66.9995	78.9435	81.975	87.1395		77.6763	88.993	73.515	74.5677
	86.3927	68.6767	76.436	83.6017		-19.8437	-19.3643	0.243333	-26.9837	-17.716	-14.3227	2.52367	-6.75667	-3.92267	3.44567	7.16567	8.97433		83.5295	95.998	73.0965	91.115	68.0285	85.022	86.3115	89.416		74.094	82.2903	75.3853	74.6747
	92.048	68.5607	75.153	82.4687		-6.095	-6.084	-15.522	-21.2937	-23.4873	-13.0837	-3.43133	8.091	-0.768333	7.19367	7.31567	6.835		91.552	96.4705	76.971	85.9645	68.3445	84.115	85.083	89.3615		76.9613	80.3643	69.6447	68.5163
	84.6507	69.509	70.586	82.981		7.80567	0.146	-37.4433	-5.96633	-15.1417	-12.7293	4.08433	-14.018	2.58433	-1.18967	12.395	11.1133		85.9185	91.014	74.223	81.848	69.247	85.3345	88.2625	87.139		82.839	87.7373	75.5627	77.0747
	88.5527	68.7067	72.7237	76.812		-3.129	-17.371	-24.0713	-17.5543	-19.846	-10.8653	5.30167	-10.5673	17.781	2.312	4.08833	5.46233		85.3525	97.747	71.656	87.8895	68.8005	84.665	82.5575	83.266		76.7453	87.9173	74.3837	75.6433
	86.512	68.687	69.1143	83.4643		-29.883	-3.22733	4.08433	-11.2577	-17.825	-11.089	-4.513	4.40833	-5.551	11.0393	14.35	4.67267		89.136	90.592	68.6485	85.1345	69.9215	83.208	83.893	91.9625		72.8113	85.7363	74.737	71.9673
	87.307	70.0437	71.5907	82.107		8.90933	-11.4223	-28.5803	-9.382	-17.2633	-12.9487	-2.896	-2.466	-6.40867	-2.54767	10.5163	5.60867		84.8025	95.9845	68.3	89.4105	71.9995	82.6745	85.9995	88.0245		82.448	85.4877	74.6263	71.464
	75.1707	75.508	76.9643	81.0467		-3.57333	-20.382	-15.0357	-8.15433	0.337333	-12.2073	3.88167	19.3713	1.04567	11.7077	4.08233	6.69767		68.325	94.6335	76.2035	89.175	75.95	87.0475	85.6935	86.069		75.6123	88.0647	73.4793	74.863
	86.9273	65.588	60.4583	84.0097		-29.7667	-15.027	-4.432	-22.8577	-21.3393	-14.842	-5.28033	-16.5813	-11.9753	-3.39633	23.5513	11.32		85.9565	94.182	58.576	82.183	70.46	78.313	86.8035	89.6805		82.326	87.5667	70.82	77.2417

## Sheet: Fig5
Fig 5
	Fig 5d								Fig 5f								Fig 5g
	surface inhibition								edge inhibition								correlation between changed of surface inhibition and change of edge inhibition
	L2	L3	L4b	L4Ca	L4Cb	L5	L6		L2	L3	L4b	L4Ca	L4Cb	L5	L6		changed of surface inhibition	changed of edge inhibition
	0.59103	0.693957	0.781075	0.658841	0.41438	0.585084	0.557625		0.734266	0.669293	0.491659	0.361278	0.22519	0.426464	0.188793		0.27816	0.577726
	0.978962	0.88327	0.419791	0.591202	0.371391	0.74487	0.337261		0.142998	0.600594	0.0577665	0.288503	0.00141183	0.418753	0.0327943		0.181983	0.332217
	0.858644	0.808335	0.607715	0.415766	0.467314	0.395425	0.549082		0.572286	0.32242	0.0788454	-0.0969853	0.255777	0.503877	0.245981		0.254285	0.246989
	0.839782	0.896583	0.628879	0.59127	0.459628	0.52662	0.486078		0.407957	0.517279	0.173029	0.00767679	0.0503929	0.479977	0.197293		0.177369	0.334069
	0.953761	0.895949	0.448183	0.4653	0.306484	0.53287	0.407364		0.604649	0.421532	0.376285	0.108935	0.0444172	-0.0137372	-0.00930664		0.0983129	0.205311
	0.9679	0.991995	0.725371	0.738041	0.646654	0.549158	0.292744		0.322179	0.668681	0.360444	0.0307912	0.120964	-0.164392	-0.163944		0.107691	-0.0511652
	0.894526	0.877506	0.922156	0.640609	0.322632	0.479603	0.289749		0.706766	0.553421	0.423337	-0.054781	-0.432642	0.149529	-0.211025		-0.153288	-0.0707062
	0.583501	0.847401	0.793793	0.454011	0.333518	0.814208	0.339486		0.318555	0.441906	0.470464	-0.264942	-0.261948	0.468324	-0.549009		0.140738	0.123422
	0.966223	0.669864	0.649403	0.578188	0.3884	0.384147	0.415046		0.491912	0.155634	0.157668	0.141196	-0.20441	0.339513	-0.34436		0.00221812	0.564361
	0.873303	0.668175	0.57782	0.43778	0.204825	0.407499	0.559286		0.418515	0.624104	0.562719	-0.0169933	0.0379143	0.578263	-0.0755298		0.593157	0.804901
	0.622646	0.615843	0.753456	0.854064	0.302084	0.533789	0.536231		0.576858	0.43513	0.336681	0.435308	0.321732	0.531762	0.0324659		0.376837	0.414619
	0.643127	0.730653	NA	0.595581	0.382173	0.466136	0.492289		0.662668	0.418145	NA	0.486807	0.029328	0.360577	-0.0337018		0.206325	0.414371
	0.55011	0.71252	NA	0.592147	0.15184	0.581821	0.571732		0.377832	0.0941565	NA	0.507645	-0.366206	0.249086	0.251109		0.240266	-0.13555
	0.754308	0.735972	NA	0.300889	0.282621	0.682035	0.396448		0.227474	0.61969	NA	0.348834	0.00569189	0.107648	0.168379		0.113477	0.359955
	NA	0.479178	NA	0.573675	0.474261	0.466594	0.311176		NA	0.16914	NA	-0.0821681	-0.175326	0.0821273	0.110681		-0.0790889	0.366048
	NA	0.845978	NA	0.506004	0.392529	0.577921	0.439808		NA	0.403752	NA	-0.0533009	-0.143866	-0.00220228	0.091047		0.165963	0.311379
	NA	0.643438	NA	0.507956	0.317891	0.294077	0.267		NA	0.435357	NA	0.0102553	0.0397338	0.282223	-0.00427089		0.263462	0.10479
	NA	0.68919	NA	0.39893	0.352875	0.215013	0.315661		NA	0.377311	NA	-0.11088	-0.278705	-0.304345	0.142694		0.189667	0.51935
	NA	0.504176	NA	0.324275	0.0590801	0.403308	0.858723		NA	0.406666	NA	-0.381965	-0.318467	0.371923	0.410215		0.106401	0.4521
	NA	0.735576	NA	0.412888	0.159654	NA	0.592828		NA	0.555947	NA	-0.119383	-0.109442	NA	-0.0717966		0.314725	0.341499
	NA	0.340923	NA	NA	NA	NA	0.350659		NA	0.457347	NA	NA	NA	NA	-0.175096		0.0756409	0.282256
	NA	0.6649	NA	NA	NA	NA	0.264745		NA	0.353874	NA	NA	NA	NA	-0.00423852		0.14266	0.231465
	NA	0.307952	NA	NA	NA	NA	NA		NA	0.443292	NA	NA	NA	NA	NA		0.0618401	-0.259653
																	0.0721694	0.119773
																	-0.186855	0.0665663
																	-0.399477	-0.158008
																	0.513498	0.916967
																	0.284511	0.889937
																	-0.0799509	0.751823
																	-0.117323	0.557871
																	-0.0121102	0.368974
																	0.0931524	0.360771
																	0.543058	0.687177
																	0.395692	0.656323
																	0.21963	0.58026
																	0.268976	0.602628
																	-0.108475	0.119106

## Sheet: Fig6
Ffig. 6
	Fig 6b							Fig 6c				Fig 6d				Fig 6e				Fig 6f					Fig 6g					Fig 6h
	goodness of fit							goodness of fit (B-A)				index of surface suppression				index of edge suppression				I/E ratio					spatial spread					goodness of fit with differrent spatial spread
	squre edge		squre surface		frame edge			square edge	squre surface	frame edge		model A	model B	data		model A	model B	data		black		white			black		white			black								white
	model A	model B	model A	model B	model A	model B														surface	edge	surface	edge		excitation	inhibition	excitation	inhibition		0-0.25	0.25-0.5	0.5-0.75	0.75-1	1-1.25	1.25-1.5	1.5-1.75	1.75-2	0-0.25	0.25-0.5	0.5-0.75	0.75-1	1-1.25	1.25-1.5	1.5-1.75	1.75-2
	0.609713	0.765403	0.254188	0.407226	0.78476	0.775591		0.153039	0.15569	-0.00916813		0.481021	0.610456	0.693957		0.36625	0.387189	0.669293		0.872519	0.594109	0.864952	0.868085		0.21244	0.269115	0.886854	1.49426		0.548357	0.547357	0.508921	0.543748	0.473438	0.456282	0.433424	0.493925	0.548904	0.459002	0.463142	0.478288	0.483174	0.399699	0.469313	0.478409
	0.637628	0.845084	0.635302	0.77139	0.966626	0.97106		0.136088	0.207456	0.00443404		0.587923	0.672388	0.643127		0.37881	0.373168	0.662668		0.757069	0.511937	0.779708	0.727734		0.239118	0.199174	0.424615	0.859505		0.847499	0.900839	0.931191	0.920694	0.918455	0.911466	0.901671	0.883732	0.632887	0.733034	0.763843	0.78378	0.787731	0.661248	0.787187	0.782965
	0.689432	0.618219	0.159941	0.645228	0.770215	0.850119		0.485287	-0.0712129	0.0799039		0.790185	0.693065	0.59103		0.0740392	0.530279	0.734266		0.899494	0.597804	0.00339482	0.902974		0.05	0.425723	0.356069	0.820073		0.731556	0.753772	0.771209	0.719402	0.7378	0.640522	0.641502	0.642549	0.465204	0.575989	0.508375	0.525033	0.485412	0.528811	0.523029	0.527708
	0.620721	0.783235	-0.171508	0.783896	0.822456	0.872862		0.955404	0.162514	0.0504066		0.821366	0.863772	0.88327		0.245986	0.543447	0.600594		0.474399	0.517536	1.59516	0.831064		0.0581164	0.531799	0.19731	1.05492		0.729051	0.771407	0.798737	0.785267	0.805773	0.793881	0.793553	0.791201	0.313176	0.554807	0.723503	0.770299	0.782745	0.745927	0.797389	0.766455
	0.885069	0.968852	0.821657	0.865352	0.74543	0.845142		0.0436955	0.0837831	0.0997118		0.60507	0.605735	0.55011		0.0252382	0.149053	0.377832		0.866543	0.673681	0.416718	0.641406		0.0982091	0.254721	0.647148	1.14734		0.843407	0.877625	0.889447	0.853706	0.786344	0.686443	0.68937	0.518026	0.914438	0.885785	0.871335	0.864592	0.848928	0.853612	0.852156	0.850479
	-1.15516	0.416356	0.649529	0.76004	0.845088	0.812344		0.110512	1.57151	-0.0327431		0.724852	0.99	0.978962		-0.297641	-0.25445	0.142998		0.865685	0.771565	1.12913	0.259263		0.0911301	0.140774	0.452558	1.45641		0.767816	0.79478	0.809867	0.804289	0.777564	0.79642	0.750254	0.742219	0.0599278	-0.0157304	-0.0980458	0.126025	0.215287	0.248584	0.271112	0.279385
	0.58456	0.602418	0.736455	0.863036	0.959659	0.957515		0.12658	0.0178573	-0.00214422		0.672968	0.66871	0.808335		0.15857	0.412581	0.32242		0.912244	0.883966	0.00169203	0.77653		1.19536	1.76951	0.120783	0.239351		0.582945	0.585079	0.667171	0.582629	0.623053	0.706456	0.477612	0.74648	0.73936	0.70956	0.712551	0.712752	0.710523	0.706197	0.695556	0.692408
	0.771585	0.835609	0.873356	0.875918	0.878843	0.965625		0.00256153	0.064024	0.0867814		0.699371	0.696746	0.754308		0.16638	0.315021	0.227474		0.138226	0.597857	0.520831	0.456997		0.05	0.268513	0.0824648	1.23686		0.858281	0.9024	0.94049	0.940106	0.943688	0.943422	0.951194	0.951518	0.890919	0.866681	0.866625	0.904762	0.791611	0.905427	0.907093	0.907459
	0.308209	0.792607	-0.933716	0.735641	0.823837	0.971443		1.66936	0.484397	0.147606		0.566382	0.978424	0.858644		0.220261	0.663624	0.572286		0.943648	0.778923	2.03881	0.861698		0.356247	0.729946	0.0851221	0.469084		0.756896	0.753885	0.795969	0.785799	0.786449	0.790029	0.747639	0.794167	0.726281	0.644726	0.792276	0.782365	0.591776	0.738525	0.685514	0.660965
	0.132222	0.840273	0.486083	0.82238	0.981307	0.955104		0.336297	0.708051	-0.0262032		0.568203	0.944715	0.896583		0.228985	0.453465	0.517279		0.00211207	0.740461	1.8948	0.684652		0.0804683	0.829316	0.05	0.497617		0.810423	0.863587	0.901443	0.902239	0.893933	0.897529	0.904174	0.891242	0.82923	0.722594	0.816987	0.810601	0.80398	0.778673	0.759898	0.787863
	0.789293	0.9726	0.538367	0.799232	0.9725	0.987566		0.260865	0.183307	0.015066		0.525818	0.582843	0.591663		0.233141	0.416261	0.430183		0.175081	0.767815	0.672465	0.68703		0.222074	0.9793	0.0841288	0.611995		0.741893	0.782354	0.810155	0.816507	0.842601	0.854194	0.859031	0.867025	0.928564	0.923767	0.913453	0.904987	0.899479	0.875833	0.882679	0.867206
	0.682792	0.821293	0.666478	0.767871	0.848035	0.904336		0.101392	0.138501	0.0563009		0.829708	0.846382	0.839782		0.487122	0.451954	0.407957		0.97332	0.651844	0.904648	0.649629		0.0622379	0.24347	0.255627	0.05		0.579414	0.779288	0.766319	0.733755	0.779761	0.708051	0.733785	0.740114	0.716301	0.720491	0.717548	0.727008	0.586568	0.681529	0.697466	0.744016
	0.579168	0.912206	0.010865	0.744427	0.883927	0.953866		0.733561	0.333038	0.0699387		0.794113	0.890356	0.895949		0.394462	0.605855	0.421532		0.990907	0.654803	2.44779	0.717885		0.162578	1.11336	0.104377	0.625711		0.80507	0.847438	0.792727	0.833412	0.813427	0.849372	0.84494	0.860822	0.46764	0.61373	0.790115	0.771289	0.783399	0.790496	0.772267	0.665145
	0.619487	0.911017	0.165016	0.423208	0.835448	0.60773		0.258192	0.291531	-0.227718		0.757532	0.826051	0.806255		0.427192	0.498241	0.477196		0.552148	0.809287	1.4764	0.859189		0.0744554	0.17703	0.268217	0.614526		0.809735	0.830975	0.910206	0.755556	0.860452	0.906446	0.872758	0.835424	0.619899	0.61662	0.717415	0.725694	0.718766	0.706383	0.714263	0.719373
	-0.992698	0.447586	0.107013	0.781222	0.909967	0.927299		0.674209	1.44028	0.0173319		0.48295	0.99	0.953761		0.376712	0.687293	0.604649		0.107614	0.778798	2.08049	0.848016		0.354688	0.646409	0.29516	0.837877		0.690047	0.700223	0.789014	0.78554	0.781127	0.777735	0.776629	0.775794	-0.246739	0.545728	0.499442	0.533377	0.502402	0.493558	0.521945	0.372598
	-0.645879	0.60731	0.0842141	0.389475	0.85707	0.908854		0.305261	1.25319	0.0517838		0.47177	0.99	0.991995		0.380413	0.687285	0.668681		0.979062	0.849753	1.48166	0.798502		0.117856	0.213069	0.275739	1.29085		0.741322	0.779376	0.820655	0.700852	0.82294	0.831804	0.676199	0.826687	0.43419	0.34045	0.42937	0.423637	0.420132	0.409265	0.332421	0.3711
	-0.009	0.703151	0.889667	0.944336	0.814511	0.670152		0.0546683	0.712151	-0.144358		0.422866	0.849891	0.929051		0.355026	0.356713	0.251526		0.402789	0.700844	2.31817	0.461898		0.148999	0.262747	0.116958	0.896628		0.817151	0.862509	0.894803	0.889788	0.885252	0.881293	0.887907	0.886892	0.277586	0.550183	0.610365	0.656797	0.460181	0.671033	0.427918	0.530677
	-0.134313	0.846389	0.469185	0.656066	0.886717	0.947888		0.186881	0.980702	0.0611711		0.643079	0.99	0.9679		0.136803	0.362371	0.322179		0.954845	0.864972	3.12108	0.72349		0.0734629	0.193061	0.285602	1.56833		0.680127	0.705089	0.708657	0.751998	0.700868	0.640742	0.582347	0.701001	0.0918604	0.151322	0.429017	0.636192	0.698497	0.719565	0.72943	0.745184
	0.362561	0.892973	0.559836	0.460794	0.874627	0.645152		-0.0990425	0.530412	-0.229475		0.511273	0.977372	0.877506		-0.0510946	0.261702	0.553421		0.93487	0.926889	2.40511	0.757603		0.351262	0.537749	0.238427	1.05816		0.784044	0.750726	0.85759	0.840319	0.812945	0.758363	0.769035	0.737739	0.489706	0.599765	0.652	0.729015	0.77407	0.774195	0.812541	0.786942
	0.440414	0.487235	0.830135	0.905238	0.932266	0.951281		0.0751031	0.0468216	0.019015		0.520326	0.519098	0.745609		0.0472364	0.123189	0.0930705		0.858464	0.730793	0.00086445	0.767897		0.371288	0.575623	0.110994	0.338055		0.677574	0.708508	0.721043	0.709421	0.62681	0.637945	0.653943	0.657451	0.651767	0.643285	0.632995	0.745238	0.755441	0.767701	0.77383	0.764301
	-0.0247428	0.650049	0.529893	0.782047	0.904765	0.940322		0.252154	0.674792	0.0355568		0.106712	0.987502	0.847401		0.0217795	0.268392	0.441906		0.141318	0.869305	1.01859	0.925669		0.337736	0.731853	0.401633	0.543444		0.750954	0.784591	0.816421	0.840513	0.84257	0.803067	0.819295	0.679679	0.593603	0.663917	0.598185	0.660407	0.688896	0.660224	0.663932	0.653406
	0.451389	0.763888	0.495449	0.705851	0.968347	0.985924		0.210403	0.3125	0.0175777		0.376252	0.759013	0.683971		-0.00382749	0.348327	0.497286		0.924869	0.773969	1.02864	0.658096		0.0687019	0.173318	0.171906	0.90021		0.740735	0.509987	0.792571	0.789649	0.785484	0.810095	0.818998	0.825253	0.786181	0.787728	0.765345	0.755076	0.763502	0.750789	0.731649	0.746921
	0.782693	0.888484	0.658766	0.863602	0.907329	0.921225		0.204837	0.105791	0.0138956		0.573566	0.670974	0.669864		0.374802	0.475236	0.155634		0.917468	0.72082	0.743111	0.804785		0.0553815	0.112954	0.524396	1.08332		0.792727	0.823664	0.852975	0.837728	0.740068	0.735472	0.77927	0.737601	0.820834	0.796735	0.832162	0.830604	0.850511	0.850322	0.840792	0.847347
	0.78023	0.795764	-0.453715	0.803496	0.876221	0.787301		1.25721	0.015534	-0.0889196		0.840643	0.887973	0.894526		0.0870989	0.519835	0.706766		0.795957	0.531948	0.66892	0.754141		0.05	0.749033	0.084806	1.19554		0.769443	0.710827	0.741556	0.720473	0.683283	0.709069	0.634894	0.614557	0.438834	0.420307	0.582168	0.774567	0.66267	0.741597	0.703011	0.708779
	0.879304	0.881807	0.425355	0.690343	0.825979	0.939995		0.264987	0.00250261	0.114016		0.733261	0.722657	0.668175		0.154908	0.419012	0.624104		0.457342	0.476695	0.00150264	0.853233		0.110965	0.686251	0.290153	0.734944		0.801853	0.847443	0.879446	0.877857	0.884949	0.813522	0.877147	0.881563	0.716058	0.856976	0.851735	0.839719	0.828432	0.814231	0.80302	0.794971
	0.745593	0.807772	0.774445	0.590654	0.746983	0.926179		-0.183791	0.0621796	0.179196		0.815201	0.826416	0.829493		0.306127	0.202276	0.238302		0.574633	0.379754	0.81437	0.805131		0.141348	0.05	0.44812	0.701587		0.825022	0.923759	0.947639	0.945067	0.941023	0.935408	0.934512	0.926214	0.765217	0.771359	0.771523	0.662395	0.664199	0.817776	0.683148	0.759646
	0.251513	0.571511	0.719882	0.778021	0.86829	0.830655		0.0581393	0.319998	-0.0376351		0.69306	0.660517	0.583501		0.151542	0.395521	0.318555		0.841827	0.80604	0.989317	0.826242		0.419162	0.722808	0.199918	0.485129		0.424658	0.3689	0.531455	0.59125	0.532786	0.468875	0.41996	0.606086	0.620035	0.558565	0.617359	0.624673	0.525886	0.604785	0.556726	0.593909
	0.66846	0.719871	0.455075	0.869097	0.887625	0.933594		0.414021	0.0514105	0.0459688		0.543789	0.541851	0.615843		0.158346	0.600511	0.43513		0.924509	0.934423	0.294999	0.822005		0.05	0.164866	0.0651967	0.332332		0.521046	0.552747	0.581066	0.606527	0.584638	0.618713	0.586843	0.611819	0.578208	0.776603	0.765962	0.759529	0.742956	0.712549	0.704744	0.683909
	-0.111557	0.828132	0.681986	0.886412	0.946985	0.930535		0.204426	0.939689	-0.0164504		0.568362	0.966257	0.966223		0.225905	0.377199	0.491912		0.771689	0.525874	1.20567	0.776747		0.05	0.476512	0.0676086	0.236071		0.813542	0.845604	0.891486	0.77639	0.850553	0.855079	0.838411	0.830493	0.847819	0.547797	0.608686	0.640789	0.636288	0.657233	0.682491	0.678639
	0.353073	0.753601	0.616483	0.825609	0.972743	0.967308		0.209126	0.400527	-0.00543515		0.561714	0.850596	0.730653		0.233031	0.43699	0.418145		0.00239867	0.772466	2.55602	0.672271		0.05	0.624252	0.0830449	0.542876		0.730701	0.786156	0.809668	0.804491	0.650756	0.808481	0.664034	0.821395	0.511164	0.707902	0.743372	0.739218	0.733019	0.722332	0.7119	0.704989
	0.529763	0.890455	0.574841	0.667175	0.874366	0.908928		0.092334	0.360691	0.0345621		0.780854	0.948425	0.873303		0.312891	0.395116	0.418515		0.978089	0.754404	1.54189	0.800477		0.351077	0.723483	0.173044	0.133819		0.654242	0.678688	0.581764	0.582219	0.602275	0.61294	0.699297	0.607549	0.6151	0.757958	0.69552	0.730322	0.760317	0.726875	0.738837	0.71918
	0.797971	0.892572	0.182191	0.741268	0.829972	0.929307		0.559077	0.0946012	0.0993349		0.79933	0.738818	0.71252		0.394321	0.360517	0.0941565		1.31274	0.581289	1.00776	0.569709		0.0846204	1.00798	0.314706	1.24952		0.785813	0.831518	0.869351	0.841607	0.863927	0.833979	0.800576	0.835471	0.443279	0.804587	0.819527	0.828338	0.803853	0.834645	0.803625	0.789758
	0.268657	0.893906	-0.0537089	0.845204	0.967591	0.932229		0.898913	0.625249	-0.0353619		0.248073	0.692231	0.735972		0.382149	0.750745	0.61969		1.13905	0.555204	1.91588	0.814299		0.0500415	0.41117	0.204474	1.57689		0.791045	0.820707	0.831844	0.872911	0.767087	0.819897	0.72337	0.739677	0.690907	0.0820513	0.689965	0.730124	0.797489	0.749002	0.710815	0.78727
	0.0262069	0.388257	0.860599	0.957709	0.779565	0.83002		0.0971107	0.36205	0.0504555		0.416451	0.694674	0.748427		0.354419	0.459227	0.318779		0.675133	0.685557	1.69736	0.454024		0.196996	0.396453	0.248347	1.54591		0.739597	0.796821	0.849956	0.844143	0.830658	0.818729	0.80756	0.805446	0.595509	0.596477	0.61352	0.496155	0.675429	0.588627	0.59456	0.639612
	0.692672	0.794048	0.771346	0.824415	0.913677	0.930245		0.053069	0.101376	0.0165684		0.334593	0.435836	0.479178		-0.0556867	0.097445	0.16914		0.907439	0.960313	0.747482	0.801939		0.0932891	0.115088	0.341827	0.451589		0.73936	0.776347	0.775365	0.74778	0.680282	0.695991	0.671972	0.632433	0.717645	0.803134	0.800392	0.802127	0.800031	0.795578	0.790006	0.778818
	-0.15693	0.801689	0.452065	0.568869	0.909441	0.91917		0.116804	0.958619	0.00972842		0.376604	0.97651	0.845978		0.0119365	0.25908	0.403752		0.926631	0.844352	1.04772	0.664396		0.29196	0.458889	0.168446	0.688955		0.615181	0.66668	0.791169	0.780778	0.769838	0.763988	0.760135	0.755204	0.495389	0.582493	0.653441	0.617681	0.622306	0.583568	0.556565	0.578395
	0.394788	0.799239	0.698358	0.921624	0.95799	0.91969		0.223265	0.404451	-0.0382999		0.378556	0.708826	0.732197		-0.0134593	0.212687	0.30807		0.00105763	0.342488	1.00685	0.420134		0.05	1.81417	0.0602731	0.97785		0.70216	0.782682	0.820742	0.827035	0.831984	0.83409	0.83601	0.846462	0.751175	0.799341	0.84396	0.851831	0.856139	0.859529	0.851022	0.840757
	0.690691	0.604495	-0.237647	0.662194	0.815336	0.808354		0.899842	-0.0861958	-0.00698219		0.765826	0.748958	0.622646		0.189042	0.466421	0.576858		0.757561	0.446837	0.00214943	0.804272		0.0721765	0.994657	0.178815	0.883158		0.5816	0.6233	0.655156	0.608322	0.65497	0.656609	0.659465	0.663435	0.364853	0.556123	0.673496	0.639934	0.636008	0.635508	0.631197	0.593069
	0.646627	0.945094	0.666499	0.779905	0.88032	0.914408		0.113406	0.298467	0.0340876		0.775901	0.672627	0.643438		0.303052	0.157623	0.435357		0.912871	0.735068	0.628894	0.902406		0.402902	0.723951	0.490596	0.60084		0.750139	0.799841	0.800353	0.801987	0.806212	0.80911	0.813631	0.811247	0.797392	0.808918	0.818963	0.823247	0.829246	0.796297	0.819796	0.806298
	0.814475	0.840071	0.609863	0.942274	0.946393	0.958588		0.332412	0.0255961	0.0121949		0.63739	0.601306	0.68919		0.165596	0.488813	0.377311		0.00167392	0.721592	0.359541	0.673673		0.102476	0.332897	0.05	0.54421		0.65171	0.688875	0.719079	0.716441	0.714327	0.732007	0.730918	0.708602	0.844662	0.875006	0.894709	0.860032	0.845419	0.855077	0.831492	0.832539
	0.499371	0.757699	0.338237	0.569499	0.787032	0.870025		0.231261	0.258328	0.0829929		0.407671	0.613244	0.504176		0.384607	0.171581	0.406666		1.17979	0.602636	1.34051	0.423736		0.05	0.488912	0.124989	0.469409		0.75799	0.59517	0.757554	0.758169	0.764403	0.759657	0.750514	0.769256	0.453949	0.63671	0.608594	0.688435	0.678538	0.705722	0.704977	0.711486
	0.440119	0.79511	0.643625	0.767562	0.862217	0.932248		0.123937	0.354991	0.070031		0.379179	0.730458	0.735576		0.0103949	0.498336	0.555947		0.942491	0.61602	1.00071	0.9006		0.05	0.220419	0.370938	0.723764		0.668237	0.766744	0.788532	0.784626	0.786137	0.78998	0.791951	0.793523	0.73505	0.770567	0.708822	0.743152	0.750799	0.743522	0.745489	0.743981
	0.832404	0.876349	0.64962	0.886342	0.908988	0.923946		0.236721	0.0439454	0.0149581		0.332306	0.360185	0.340923		0.337274	0.47902	0.457347		0.941741	0.798314	0.34498	0.794407		0.151725	0.136426	0.539099	0.849096		0.654297	0.675903	0.706197	0.683252	0.614504	0.597396	0.677596	0.685945	0.821697	0.701494	0.880736	0.855832	0.874975	0.87564	0.875469	0.871883
	0.36133	0.905572	0.458684	0.821037	0.874016	0.90426		0.362353	0.544242	0.0302444		0.374457	0.595279	0.6649		0.0263322	0.25664	0.353874		0.411874	0.710102	1.61721	0.332556		0.0832932	0.542571	0.05	1.04685		0.835466	0.857014	0.818674	0.883155	0.765308	0.742137	0.757145	0.785334	0.83363	0.844589	0.817773	0.815119	0.808624	0.789379	0.787812	0.787204
	0.919775	0.915522	0.654194	0.758761	0.900342	0.968591		0.104568	-0.00425271	0.0682483		0.37215	0.36313	0.307952		0.00174826	0.396388	0.443292		0.298415	0.666622	0.204419	0.701934		0.262522	0.923265	0.0999691	0.301961		0.753113	0.841172	0.864632	0.869711	0.876868	0.879253	0.865912	0.881554	0.833732	0.859711	0.815369	0.835673	0.822066	0.826996	0.845074	0.84321

## Sheet: Fig7
Fig 7b
accuracy
L4C		simulation (excitation alone)		simulation (with inhibiton)		L2/3
surface	edge	surface	edge	surface	edge	surface	edge
82.9929	68.4986	90.8788	85.0219	69.8913	82.6741	68.7693	75.4336
80.2251	59.4715	76.8114	91.5152	70.9042	85.9911	66.3114	80.8216
85.5043	63.6738	81.5808	92.5286	70.4546	76.2622	70.0323	74.8774
79.2151	71.7293	83.2088	84.7761	70.7857	72.3643	67.1689	75.6784
86.3433	69.416	90.6768	89.2694	71.0048	83.4014	63.5549	74.2575
79.9972	69.9744	86.5135	87.3939	74.7397	83.37	68.4062	74.1967
87.3704	66.4359	87.5135	86.9697	61.743	75.028	67.9736	83.7097
79.8818	72.2037	85.4815	87.4764	75.2672	83.0173	70.8293	79.5181
78.1425	73.3575	83.8182	87.6094	67.7731	84.5947	66.1981	81.4647
76.2179	73.7707	88.4495	88.8451	72.7741	77.52	71.1009	75.351
78.3333	66.8718	89.1566	87.1566	68.3655	77.7184	66.2793	70.9349
81.2493	65.7607	86.8131	82.2576	70.4221	78.093	69.4735	79.9048
81.7222	65.0057	82	86.7071	60.2887	78.6236	68.8658	80.6768
81.7137	71.7963	85.7407	84.2795	64.1339	77.7294	63.3244	80.9172
82.5399	69.0128	87.2138	89.2609	72.1167	83.5274	68.3792	80.0496
74.641	61.0954	84.7239	85.2172	81.5781	80.1191	72.6704	75.2279
78.1083	69.5413	87.5976	87.931	71.3116	74.6187	69.5199	76.5431
77.745	70.5142	86.8098	81.0101	65.4292	79.7633	74.7394	80.3509
85.0912	66.7607	80.133	91.8872	68.6188	76.2748	70.6877	70.0369
83.5328	64.7507	81.6212	85.9461	76.9066	72.5438	75.8338	83.071
83.0328	72.7493	93.4562	79.0253	72.404	79.9459	64.8179	74.1127
83.4345	67.0114	92.6902	85.436	67.7844	74.7037	70.6323	75.5538
81	66.7436	83.6397	86.1801	78.1484	75.5947	61.7009	74.5805
85.5442	62.8105	85.2475	92.7508	72.1573	77.5326	71.3636	79.2689
83.0242	74.5527	80.6465	86.7138	70.961	76.906	68.0122	74.5312
82.9202	68.5456	87.6852	90.1111	64.8416	81.7689	67.8333	69.8891
79.8732	68.7165	89.1195	89.6582	72.4186	75.5018	68.0985	72.7685
74.5427	65.4316	89.0673	88.8098	68.1691	72.7012	69.3306	81.2315
78.1353	61.7664	87.5303	89.6566	67.6416	80.9393	69.1916	76.2114
84.6952	63.1239	87.702	87.4983	70.8068	82.1625	67.1058	75.5596
79.5	63.7279	90.1364	80.8872	71.4138	76.3283	66.8149	75.1106
83.3704	70.9843	84.3805	89.3148	66.8105	79.8735	70.2963	79.3356
80.7265	74.896	86.6397	86.6835	74.0044	83.4707	62.2597	76.4648
84.3048	69.7521	85.0825	83.6515	70.3117	78.2662	72.7618	77.0428
84.2251	71.1368	85.5539	85.0101	70.0423	75.8985	70.3606	74.7876
86.0769	66.6453	89.9579	89.0673	72.2481	78.2032	65.6613	70.2788
85.5228	68.4573	91.8434	84.2088	67.3608	79.0769	69.601	79.3443
82.7735	69.8989	87.1246	88.8923	69.2745	82.6017	65.0265	75.6871
82.7279	71.0655	79.8956	92.2778	74.6764	82.1987	66.9011	74.4067
79.057	72.8219	83.8586	87.7896	75.2267	83.2424	64.9184	77.5077
77.3105	61.1425	90.0202	82.2727	70.3036	80.4166	66.6591	74.9571
80.9687	69.7678	83.8838	82.8165	75.5967	81.0149	70.7688	74.3024
82.5783	68.9031	83.4293	86.4343	75.2754	73.2113	71.2915	76.0158
82.0527	61.2308	85.7677	92.2761	71.2223	82.4962	68.6611	74.0924
81.7236	73.4558	81.1616	85.399	67.5393	74.6627	67.4496	76.9559
84.4601	69.4587	87.9428	86.2778	70.4367	88.1809	69.5637	74.8426
83.2664	64.584	86.2357	84.6953	68.3818	76.5928	67.9788	82.186
82.6809	65.792	84.9596	84.9899	63.0886	84.505	66.6629	77.5584
83.2137	75.0584	89.7155	90.0724	74.8128	81.5186	67.4084	76.1216
83.4302	72.9117	85.362	88.33	79.6189	77.339	65.0806	79.0039

## Sheet: Supplementary Fig1
Supplementary Fig 1
	Supplementary Fig 1c		Supplementary Fig 1d
	CRF size		eCRF size
	0.541564		1.757
	0.667263		1.532
	0.643351		1.724
	0.708865		2.303
	0.715029		2.231
	0.682105		2.914
	0.627193		2.952
	0.640466		1.737
	0.77053		2.316
	0.80835		1.936
	0.844727		2.223
	0.829379		2.609
	0.874477		2.477
	1.03048		2.078
	0.376771		3.129
	0.462819		3.023
	0.413047		2.551
	0.390176		2.61
	0.440573		2.161
	0.486285		2.808
	0.474672		2.003
	0.333481		1.824
	0.44739		2.38
	0.546243		3.614
	0.49199		1.866
	0.499648		2.773
	0.620268		2.057
	0.552586		3.047
	0.569557		2.234
	0.555407		3.314
	0.598864		3.788
	0.616905		3.053
	0.499967		3.892
	0.563304		3.772
	0.729224		2.972
	0.682411		2.026
	0.727818		3.32
	0.769647		3.497
	0.520249		2.931
	0.580381		3.068
	0.549951		4.004
	0.480582		1.998
	0.568451		3.195
	0.578057		2.829
	0.560445		2.677
	0.499096		3.058
	0.508528		2.901
	0.589812		3.876
	0.692339		3.9
	0.730887		3.821
	0.771057		4.452
	0.718588		2.471
	0.584747		4.138
	0.63311		4.05
	0.514541		4.417
	0.534221		5.299
	0.559958		3.357
	0.56746		2.505
	0.530076		4.916
	0.610841		3.407
	0.617583		2.475
	0.674923		2.676
	0.624923		2.829
	0.720614		5.337
	0.680655		3.428
	0.612514		3.734
	0.657881		4.755
	0.691322		3.479
	0.738322		2.929
	0.585589		2.988
	0.538695		3.582
	0.710022		2.899
	0.800485		2.59
	0.751792		2.08
	0.736873		2.726
	0.707279		2.473
	0.72383		2.297
	0.723421		2.438
	0.799003		3.226
	0.690431		3.523
	0.630533		2.961
	0.672359		2.737
	0.583402		2.362
	0.647		2.316
	0.542055		2.305
	0.713254		2.857
	0.681457		4.614
	0.732344		2.556
	0.775064		2.331
	0.766426		3.101
	0.626163
	0.487577
	0.489507
	0.496552
	0.509574
	0.554139
	0.51874
	0.585345
	0.527946
	0.488662
	0.581493
	0.657325
	0.627245
	0.562701
	0.512594
	0.669278
	0.612241
	0.645324
	0.630694
	0.696017
	0.659942
	0.605928
	0.702407
	0.752547
	0.862809
	0.889459
	0.913917
	0.814669
	0.705093
	0.711197
	0.641792
	0.624795
	0.725775
	0.678527
	0.619349
	0.73044
	0.688207
	0.710382
	0.822689
	0.891233
	0.929615
	0.976402
	0.448135
	0.567436
	0.479239
	0.417485
	0.405597
	0.576547
	0.6034
	0.530661
	0.470201
	0.515168
	0.556858
	0.605328
	0.663464
	0.787525
	0.73266
	0.713517
	0.687384
	0.724939
	0.734664
	0.806623
	0.84375
	0.911426
	0.821761
	0.843742
	0.735526
	0.748533
	0.791381
	0.808416
	0.788202
	0.708623
	0.689188
	0.60303
	0.668359
	0.838787
	0.955703
	1.03149
	0.87352
	1.0119
	1.02791
	1.12894
	1.21358
	0.902963
	0.785129
	0.849732
	0.864403
	0.842946
	0.828192
	0.824127
	0.888203
	0.878786
	0.832697
	0.761383
	0.67868
	0.693712
	0.7601
	0.883597
	0.91107
	0.936443
	1.04046
	1.11035
	0.812727
	0.884009
	0.930238
	0.858851
	0.820276
	0.653476
	0.66703
	0.818894
	0.964181
	0.995354
	0.897656
	0.959164
	0.957128
	1.01022
	1.1131
	0.731907
	0.709353
	0.772707
	0.820462
	0.791106
	0.785735
	0.757018
	0.812357
	0.810602
	0.763205
	0.663125
	0.646091
	0.786626
	0.981005
	1.05955
	1.10507
	0.915685
	1.07593
	0.588418
	0.589858
	0.584875
	0.609973
	0.635249
	0.559671
	0.422369
	0.530552
	0.667997
	0.866788
	0.870926
	0.940935
	0.960526
	0.73683
	0.441258
	0.542213
	0.470004
	0.528265
	0.601468
	0.586017
	0.528692
	0.548109
	0.460658
	0.490642
	0.584276
	0.606404
	0.599178
	0.512238
	0.673079
	0.58835
	0.775952
	0.64007
	0.722269
	0.561336
	0.540365
	0.410868
	0.4965
	0.741539
	0.656384
	0.618221
	0.73625
	0.799408
	0.732842
	0.685062
	0.648357
	0.672495
	0.610963
	0.586485
	0.599075
	0.549165
	0.506167
	0.502818
	0.484224
	0.440115
	0.571727
	0.615008
	0.738287
	0.779088
	0.772073
	0.721
	0.753241
	0.75261
	0.856957
	0.772367
	0.984902
	1.08244
	0.868396
	0.76005
	0.700029
	0.797839
	0.966688
	1.07388
	1.01915
	1.07262
	0.973456
	0.884799
	0.825019
	0.924715
	0.902151
	0.893401
	0.982701
	0.889476
	0.743895
	0.698212
	0.76124
	0.909131
	0.941341
	1.15292
	1.10554
	0.864754
	0.701639
	0.6538
	0.611068
	0.755434
	0.64558
	0.740472
	0.906258
	0.915421
	1.03159
	0.788676
	0.812636
	0.760074
	0.803736
	0.747175
	0.786563
	0.781746
	0.821211
	0.724028
	0.614755
	0.558247
	0.443304
	0.371981
	0.598257
	0.830888
	0.643409
	0.679983
	0.929792
	0.591624
	0.717492
	0.712719
	0.946813
	0.579496
	0.500211
	0.611555
	0.761179
	0.86569
	0.741632
	0.806478
	0.507587
	0.468877
	0.442101
	0.500802
	0.570485
	0.444867
	0.422622
	0.52771
	0.499681
	0.421243
	0.489696
	0.556419
	0.529841
	0.517422
	0.561487
	0.52027
	0.453599
	0.412191
	0.547242
	0.535386
	0.475668
	0.596062
	0.371329
	0.621445
	0.53201
	0.452961
	0.615865
	0.601846
	0.585857
	0.480112
	0.547172
	0.548257
	0.528589
	0.522577
	0.617965
	0.671595
	0.496166
	0.443897
	0.452697
	0.475269
	0.501687
	0.433392
	0.38295
	0.48259
	0.543373
	0.595993
	0.651572
	0.694811
	0.656083
	0.505994
	0.585469
	0.606529
	0.648173
	0.644661
	0.612813
	0.530908
	0.561229
	0.547563
	0.677314
	1.06315
	0.544391
	0.495651
	0.487015
	0.523106
	0.532076
	0.534492
	0.508621
	0.476288
	0.553703
	0.631615
	0.785045
	0.828273
	1.06686
	0.513939
	0.462982
	0.465548
	0.447955
	0.398101
	0.532396
	0.499607
	0.513397
	0.548871
	0.6012
	0.567944
	0.590187
	0.55834
	0.613403
	0.641039
	0.580977
	0.503221
	0.457064
	0.54248
	0.666127
	0.854911
	0.689566
	0.571603
	0.55958
	0.531713
	0.559207
	0.581806
	0.606358
	0.59963
	0.563276
	0.562256
	0.66653
	0.693775
	0.64175
	0.673147
	0.585827
	0.476964
	0.599576
	0.637112
	0.58299
	0.57071
	0.577435
	0.645126
	0.719772
	0.770229
	0.542355
	0.525498
	0.496468
	0.4594
	0.691712
	0.574879
	0.638699
	0.580159
	0.542386
	0.534298
	0.434535
	0.443482
	0.632495
	0.621344
	0.613354
	0.501366
	0.576945
	0.559275
	0.476156
	0.448187
	0.48712
	0.493514
	0.429504
	0.446608
	0.360571
	0.413818
	0.393163
	0.450315
	0.354281
	0.470896
	0.480274
	0.436861
	0.448145
	0.426238
	0.434205
	0.471267
	0.433669
	0.39323
	0.348189
	0.37063
	0.384586
	0.439541
	0.586037
	0.601073
	0.486289
	0.571623
	0.557256
	0.531081
	0.539101
	0.433044
	0.631343
	0.641448
	0.551613
	0.461582
	0.613002
	0.671163
	0.433343
	0.735457
	0.767588
	0.656502
	0.734579
	0.66784
	0.632712
	0.638802
	0.541773
	0.506976
	0.599665
	0.680093
	0.678456
	0.678677
	0.679979
	0.566262
	0.567228
	0.414632
	0.476043
	0.447239
	0.469027
	0.48065
	0.484204
	0.532821
	0.515023
	0.525804
	0.512593
	0.571766
	0.705182
	0.535456
	0.823971
	0.748013
	0.576794
	0.560415
	0.797564
	0.776044
	0.897501
	0.468033
	0.879197
	0.844925
	0.894048
	0.617025
	0.545472
	0.409151
	0.838242
	0.708451
	0.629813
	0.454462
	0.774133
	0.653831
	0.544229
	0.887752
	0.612661
	0.50022
	0.439229
	0.892985
	0.68223
	0.426737
	0.473752
	0.893698
	0.607564
	0.604217
	0.885099
	0.835804
	0.859961
	0.610994
	0.867154
	0.838654
	0.6691
	0.838657
	0.481118
	0.507029
	0.69673
	0.482155
	0.791092
	0.754706
	0.433171
	0.78863
	0.737251
	0.846238
	0.414645
	0.705469
	0.706162
	0.419364
	0.523069
	0.446653
	0.693566
	0.847445
	0.501969
	0.750505
	0.41293
	0.412096
	0.734955
	0.658645
	0.448415
	0.890243
	0.477024
	0.756102
	0.685902
	0.682969
	0.590182
	0.872789
	0.751296

## Sheet: Supplementary Fig2
Supplementary Fig2
	Figure 2c
	S/E ratio at different cortical depth.
	Cortical Depth Bin #	mean Value	raw S/E ratio	raw depth
	0	0.237079	0.200462	0
	0.02	0.230042	0.557747	0
	0.04	0.211411	-0.0938765	0
	0.06	0.269604	0.592975	0
	0.08	0.299348	0.396262	0.166667
	0.1	0.244786	0.237027	0.166667
	0.12	0.2493	1.03818	2.25
	0.14	0.190373	-0.369672	2.25
	0.16	0.232613	0.220495	2.57143
	0.18	0.278483	-0.706978	2.57143
	0.2	0.303344	0.424721	2.57143
	0.22	0.401814	1.02529	2.57143
	0.24	0.396076	-0.0375066	2.875
	0.26	0.387455	0.00315753	3.24
	0.28	0.381778	0.0678893	3.68182
	0.3	0.346667	-0.890654	4.26316
	0.32	0.375549	1.39687	4.5
	0.34	0.38736	0.0783502	5.22581
	0.36	0.378339	0.105433	6
	0.38	0.407467	-0.613808	6.23077
	0.4	0.407882	1.51888	6.23077
	0.42	0.503918	0.30755	6.75
	0.44	0.603765	0.397033	6.75
	0.46	0.653579	0.0353792	7.14706
	0.48	0.717982	0.336246	7.71429
	0.5	0.681268	0.248092	7.71429
	0.52	0.788459	-0.0393948	7.71429
	0.54	0.772273	-0.00633204	7.71429
	0.56	0.733272	0.112748	7.71429
	0.58	0.759506	0.983267	8.1
	0.6	0.684292	0.00349905	8.1
	0.62	0.681506	0.637417	8.5
	0.64	0.65882	0.678209	8.5
	0.66	0.599453	0.232769	8.5
	0.68	0.618916	0.503765	9
	0.7	0.568085	0.469075	9.125
	0.72	0.51278	-0.0732236	9.125
	0.74	0.545405	0.356346	9.125
	0.76	0.524965	0.536853	9.34615
	0.78	0.549982	0.285313	9.5
	0.8	0.617383	0.170863	9.5
	0.82	0.659823	0.0309745	10.4516
	0.84	0.714905	0.499313	10.5652
	0.86	0.759176	0.603969	11.0455
	0.88	0.74501	0.9052	11.0455
	0.9	0.737722	0.00820693	11.25
	0.92	0.723587	0.0358482	11.25
	0.94	0.737514	0.0244116	11.9118
	0.96	0.715278	-0.932643	12
	0.98	0.718067	-0.418543	12.4615
	1	0.704065	-0.0146165	12.4615
			0.904619	12.7895
			0.0707776	12.8571
			0.0852078	12.8571
			0.221715	12.8571
			0.0148168	12.8571
			0.0756941	12.8571
			0.351168	13.9655
			-0.046119	14.5
			0.297543	14.5
			0.290592	14.7273
			-0.814599	15.375
			0.408988	15.375
			0.710625	15.375
			0.867217	15.375
			0.274303	15.375
			0.198014	15.4286
			0.142084	15.6774
			0.435706	15.75
			0.206664	15.75
			0.282876	16.2
			0.305698	16.2
			0.180856	16.2
			0.0751361	16.3125
			0.0731054	16.6765
			0.450206	16.8333
			0.296825	16.8333
			0.174976	17.0526
			0.275604	17.0714
			-0.127891	17.6087
			0.711869	18
			0.847067	18
			0.0960015	18
			0.0846425	18
			0.406804	18
			0.0674665	18
			0.0418288	18
			0.187601	18.4091
			0.547591	18.4091
			0.18912	18.6923
			0.0941266	18.6923
			0.571857	19.4375
			0.839007	19.5
			0.00892703	19.5
			0.559628	19.5
			0.0620852	19.5517
			-0.399443	19.75
			0.258385	20.25
			0.230639	20.25
			0.214423	20.6429
			0.0192986	20.9032
			0.0531663	21.4412
			0.363875	21.625
			0.116665	21.625
			0.194927	21.625
			0.294508	21.625
			0.19686	21.625
			0.167137	21.625
			1.05461	21.625
			1.53352	21.625
			0.186976	21.625
			1.37624	22.5625
			0.754456	22.68
			0.130764	23.1429
			0.352738	23.1429
			-0.024416	23.1429
			0.0985334	23.1429
			0.49271	23.1429
			0.0990833	23.1429
			0.0985334	23.1429
			0.49019	24
			0.602709	24.2143
			0.967676	24.3
			0.162846	24.3
			0.96566	24.5
			0.0274018	24.5
			0.936281	24.5
			0.564131	24.6522
			-0.118856	24.75
			0.26326	24.75
			0.820988	24.9231
			0.476312	24.9231
			0.0963765	25.1379
			0.442068	25.1667
			0.374841	25.1667
			0.0776871	25.1667
			0.152649	25.5789
			0.901623	25.6875
			0.923682	25.7727
			1.24446	25.7727
			0.17886	26.129
			0.132878	26.2059
			0.280732	27
			0.592765	27.7857
			0.351238	27.875
			0.149138	27.875
			0.163029	27.875
			0.279907	27.875
			0.211376	27.875
			0.168799	27.875
			0.49978	27.875
			-0.00257081	27.875
			0.538705	27.875
			0.443529	28.2857
			0.0679395	28.2857
			0.142266	28.2857
			0.533751	28.2857
			0.0640035	28.2857
			0.526485	28.8125
			0.43018	29.16
			0.0919345	29.25
			0.450113	29.25
			0.102177	29.5
			0.429142	29.5
			0.345806	29.5
			0.443788	30
			-0.312548	30.7241
			1.07952	30.8571
			0.165618	30.9706
			0.693275	31.1538
			0.472537	31.1538
			0.0372717	31.3548
			0.730013	31.3571
			0.286168	31.6957
			-0.0333926	31.9375
			0.0984355	32.25
			0.715329	32.4
			0.0523235	32.4
			1.07468	33.1364
			0.562418	33.4286
			0.278379	33.4286
			0.822182	33.4286
			0.07291	33.4286
			0.383164	33.5
			0.340696	33.5
			0.513968	33.5
			0.513968	33.75
			0.477342	33.75
			0.188543	34.1053
			0.299907	34.125
			0.171895	34.125
			0.557052	34.125
			0.325578	34.125
			0.194969	34.125
			0.696895	34.125
			0.524781	34.125
			0.417941	34.125
			0.629226	34.125
			0.629226	34.2692
			0.837529	34.5
			0.14472	34.5
			0.0864372	34.5
			0.220427	34.9286
			0.0703943	35.0625
			0.411892	35.64
			0.401293	35.7353
			0.244448	36
			0.483958	36
			0.0154994	36.3103
			0.282599	36.5806
			0.38562	37.1667
			-0.0409637	37.3846
			0.308012	37.3846
			-0.147061	37.3846
			0.306742	37.75
			1.30871	37.75
			0.668486	37.75
			0.334239	37.75
			0.546818	37.75
			0.26097	38.3684
			0.309454	38.5714
			0.452046	38.7391
			0.317952	39.5
			0.290079	39.5
			0.192322	39.5
			0.312017	39.5
			0.176946	39.5
			0.178747	39.5
			0.669252	39.5
			0.532086	39.5
			0.316801	39.5
			0.335493	39.5
			0.318881	39.5
			0.523047	39.5
			0.571583	39.5
			0.287303	39.5
			0.171504	39.5
			0.746289	39.5
			0.199418	39.5
			0.0186546	39.5
			0.362833	39.5
			0.393404	39.5
			0.478612	40.5
			0.460685	40.5
			0.65822	40.5
			0.118638	40.5
			0.664202	40.5
			0.27122	41.25
			1.13773	41.25
			1.22779	41.25
			0.50647	41.25
			0.565735	41.25
			0.806275	41.8065
			0.771107	41.8333
			0.190742	41.8966
			0.327847	42
			0.289905	42.12
			0.122118	42.6316
			0.248133	43.6154
			0.458637	43.6154
			0.999995	44.75
			1.24794	45
			0.857406	45.2647
			1.17191	45.3333
			0.874401	45.3333
			1.29133	45.7826
			0.440077	46.2857
			0.447375	46.5
			0.62931	46.5
			0.440904	46.5
			0.386618	46.5
			0.299392	46.5
			0.515318	46.5
			0.640557	46.5
			0.323676	46.5
			0.38932	46.5
			0.609379	46.5
			0.350016	46.5
			0.532259	46.5
			1.32503	46.5
			0.58545	46.5
			0.467996	46.5
			0.362126	46.5
			0.809044	46.5
			0.466536	46.5
			1.25086	46.5
			1.23192	46.5
			0.266742	46.7308
			-0.11463	46.8947
			0.518492	47.0323
			0.690183	47.4828
			0.46556	47.8636
			0.715448	47.8636
			1.2279	48
			0.479042	48.25
			1.40159	48.6
			1.70875	48.6
			0.249624	48.6
			0.57385	49.8462
			0.288533	49.8462
			0.875034	49.8462
			0.479498	50
			1.0547	50
			0.311917	50
			1.26044	50
			1.34632	51.1579
			0.999995	51.75
			1.34249	52.2581
			0.540321	52.8261
			0.687907	52.9615
			0.237864	53.069
			0.278797	53.5
			0.666388	53.5
			1.29337	53.5
			0.358686	53.5
			0.52931	53.5
			0.799203	53.5
			0.519802	53.5
			0.362187	53.5
			0.803	53.5
			0.795748	53.5
			0.753387	53.5
			1.15183	53.5
			0.46057	53.5
			0.876508	53.5
			0.451265	53.5
			1.05847	53.5
			1.14335	53.5
			0.964301	53.5
			0.431773	53.5
			0.473729	53.5
			0.789831	54
			0.449182	54
			1.30352	54
			0.826038	54.6667
			0.544351	54.6667
			1.09754	54.7941
			0.878371	55.08
			1.04799	55.2273
			1.61364	55.2273
			0.817847	55.25
			0.4682	55.4211
			1.51209	56.0769
			0.334306	56.0769
			0.722135	56.7
			0.327666	56.7
			0.37619	57.4839
			0.784093	58.375
			1.53262	58.375
			0.135243	58.6552
			0.749543	58.8333
			0.421244	58.8333
			0.421244	58.8333
			0.291906	58.9091
			0.291906	59.1923
			0.437925	59.5588
			0.437925	59.5588
			0.235484	59.6842
			0.598347	59.75
			0.277512	59.75
			0.808767	59.75
			1.45142	59.75
			0.455178	59.75
			0.531299	59.75
			0.495818	59.75
			0.617232	59.75
			1.00365	59.75
			0.401491	59.75
			1.36549	59.75
			0.937689	59.75
			1.62604	59.75
			0.662292	59.75
			1.03436	59.75
			1.03436	59.8696
			0.890734	60
			1.05615	61.125
			1.56432	61.125
			0.463213	61.56
			0.596893	61.7143
			0.19397	62.3077
			0.693804	62.3077
			0.214514	62.3077
			0.337921	62.5
			-0.771884	62.5
			0.355167	62.5
			0.787051	62.5
			0.50051	62.5
			0.932605	62.5
			0.932605	62.5909
			0.803512	62.5909
			0.498192	62.7097
			0.31142	63
			1.20676	63.875
			1.97311	63.875
			0.414425	63.9474
			0.171363	64.2414
			0.0985751	64.3235
			0.233214	64.8
			0.1872	64.8
			1.83836	65.25
			0.505226	65.25
			0.445262	65.25
			0.713422	65.25
			0.666428	65.25
			0.516419	65.25
			0.567885	65.25
			0.719564	65.25
			0.332928	65.25
			0.475019	65.25
			0.367284	65.25
			1.76266	65.25
			1.35066	65.25
			1.2178	65.25
			0.496568	65.4231
			0.0760092	66
			0.651659	66.1667
			1.19197	66.1667
			0.628494	66.1667
			0.999977	66.625
			0.666941	66.625
			0.492048	66.913
			0.527348	67.9355
			0.250753	68.04
			0.320029	68.2105
			0.158177	68.5385
			0.873767	68.5385
			0.352471	68.5385
			0.256704	69.0882
			0.129786	69.4286
			0.474446	69.625
			1.05661	69.625
			0.584573	69.9545
			0.629189	69.9545
			0.476919	70.1667
			1.55336	70.1667
			0.784656	70.1667
			0.280431	70.1667
			0.477015	70.1667
			0.579225	70.1667
			0.645199	70.1667
			0.427309	70.1667
			0.806676	70.1667
			0.231866	70.1667
			0.187495	70.1667
			0.230626	70.1667
			1.55336	70.1667
			1.1122	70.1667
			0.357961	70.1667
			1.35515	70.1667
			0.326127	70.1667
			0.427287	70.1667
			0.409006	70.1667
			0.507384	71.25
			0.462901	71.25
			1.36813	71.25
			0.0108623	71.25
			0.457472	71.25
			0.976279	71.6538
			0.275877	72
			0.468009	72
			0.54968	72.4737
			0.397387	72.875
			0.514149	72.875
			0.461294	72.9
			0.448655	72.9
			0.0976529	73.1613
			0.203401	73.8529
			0.442546	73.9565
			0.420999	74.5
			0.510713	74.5
			0.333329	74.5
			0.940786	74.5
			0.701161	74.5
			0.414133	74.5
			0.346178	74.5
			1.09439	74.5
			0.0893667	74.5
			0.240202	74.5
			0.208804	74.5
			1.2115	74.5
			0.854519	74.5
			0.131786	74.5
			0.584873	74.5
			0.325636	74.5
			0.197015	74.5
			0.395481	74.5
			0.158968	74.52
			0.4415	74.7692
			0.386365	74.7692
			0.79475	74.7692
			-0.350717	75.4138
			1.12912	76.125
			0.517454	76.125
			0.959934	76.7368
			0.68918	77.1429
			0.791894	77.3182
			0.58115	77.3182
			1.38279	77.75
			0.377774	77.75
			0.869096	77.75
			0.213395	77.75
			0.423137	77.75
			-0.0518434	77.8846
			1.05095	78
			0.159258	78.3871
			0.168163	78.6176
			0.68229	78.8333
			0.883221	78.8333
			0.332668	78.8333
			0.787451	78.8333
			0.53598	78.8333
			0.699079	78.8333
			0.778379	78.8333
			0.267896	78.8333
			0.230399	78.8333
			0.310785	78.8333
			0.960384	78.8333
			0.542995	78.8333
			0.920394	78.8333
			0.33559	78.8333
			0.684073	78.8333
			0.361142	78.8333
			0.988303	78.8333
			0.43723	79.375
			0.576498	79.375
			0.65507	81
			0.632202	81
			0.593358	81
			0.232421	81
			0.473799	81
			0.489009	81
			0.999992	81
			0.453669	81
			0.761349	81
			0.380855	82.9
			0.654358	83.375
			1.23502	83.375
			1.3656	83.375
			0.288594	83.3824
			0.46026	83.6129
			0.960188	84
			0.392958	84.1154
			0.361641	84.1667
			0.482875	84.1667
			0.784958	84.1667
			1.13785	84.1667
			0.591158	84.1667
			0.532893	84.1667
			0.379872	84.1667
			1.07215	84.1667
			0.630876	84.1667
			1.15759	84.1667
			0.191476	84.1667
			0.583593	84.1667
			1.30318	84.6818
			1.46213	84.6818
			0.755063	84.8571
			0.343944	85.2632
			0.628269	85.75
			1.31456	85.75
			1.11357	85.75
			0.495727	85.75
			0.560461	85.75
			0.832234	85.75
			0.544736	85.75
			0.977354	85.75
			0.771374	86.5862
			1.24096	86.7
			0.497449	87.2308
			0.394053	87.48
			0.801851	88.0435
			0.452017	88.125
			1.0275	88.125
			0.924924	88.125
			0.999997	88.3636
			0.54792	88.8387
			1.22004	89.1
			0.516882	89.1
			0.791922	89.5263
			0.450065	90
			0.595023	90
			0.595023	90.3462
			0.673125	90.5
			0.640471	90.5
			0.649413	90.5
			1.77544	90.5
			0.777051	90.5
			0.596893	90.5
			-0.00415016	90.5
			1.22118	90.5
			0.732773	90.5
			0.583725	90.5
			0.915295	90.5
			0.973572	90.5
			0.207896	90.5
			0.774726	90.5
			0.35748	92.0455
			1.75513	92.0455
			0.536432	92.5714
			0.689203	92.875
			0.867009	92.875
			0.00831596	93.4615
			1.00428	94.0645
			0.0199237	94.3
			0.539796	95.25
			1.1472	95.25
			0.831075	95.25
			0.594825	95.25
			0.994598	95.25
			1.08792	95.25
			0.528988	95.25
			-0.012106	95.25
			1.40029	96
			-0.0061784	96.8333
			0.68546	96.8333
			1.66042	96.8333
			0.50559	96.8333
			-0.197663	96.8333
			0.528535	96.8333
			1.49893	96.8333
			0.607306	96.8333
			0.602128	96.8333
			0.839803	96.8333
			1.09929	96.8333
			0.648718	97.625
			1.04566	97.625
			0.94483	97.625
			1.63002	98.0526
			0.703044	98.1
			-0.826794	99.4091

## Sheet: Supplementary Fig 3
Supplementary Fig 3
	fig b								fig c									fig e								fig f
	filling-in index of white surface response								correlation between filling-in index of different layers									filling-in index of black surface response								correlation between filling-in index of different layers
	L2	L3	L4B	L4Ca	L4Cb	L5	L6		Pearson's correlation coefficient	L2	L3	L4B	L4Ca	L4Cb	L5	L6		L2	L3	L4B	L4Ca	L4Cb	L5	L6		Pearson's correlation coefficient	L2	L3	L4B	L4Ca	L4Cb	L5	L6
	0.00356064	-0.213526	-0.0272795	-0.122068	-0.642475	0.0879563	-0.187476		L2	1								0.177971	0.0155306	0.0270419	0.0653007	-0.41825	-0.0107962	-0.0949011		L2	1
	-0.0611917	-0.517126	-0.090784	-0.253554	0.470188	-0.00231138	-0.0397023		L3	0.744254	1							-0.274438	-0.153664	0.50465	0.0405733	0.586283	0.041826	0.101864		L3	0.211828	1
	-0.190271	0.041425	-0.146468	0.0646404	0.31132	0.0919711	-0.000654705		L4B	0.521057	0.695009	1						-0.0122459	0.118184	-0.066812	0.891867	-0.175406	0.0152318	-0.40823		L4B	0.168804	0.414057	1
	0.388141	-0.110839	-0.107591	0.0181499	-0.0576084	-0.4279	0.0445693		L4Ca	0.360363	0.674242	0.645379	1					-0.00415511	0.0750579	-0.0149628	-0.0794316	-0.511904	-0.27554	-0.312016		L4Ca	0.38401	0.448903	0.42236	1
	-0.0695732	0.112547	0.0314076	-0.0423858	0.130235	0.187236	-0.0627895		L4Cb	0.584351	0.615614	0.591492	0.684002	1				0.0236073	0.0259512	0.0130119	-0.121592	-0.521306	-0.0833712	-0.173514		L4Cb	-0.149876	0.347626	0.387626	0.442652	1
	0.0667316	0.197804	-0.133279	0.175706	0.367819	0.0640567	-0.105732		L5	0.635692	0.680003	0.710727	0.679106	0.721551	1			-0.00134068	0.27669	0.120262	-0.116086	-0.185945	-0.272014	-0.0757706		L5	0.0556078	0.458117	0.314054	0.271107	0.564641	1
	0.144851	-0.191577	0.0830471	-0.107278	0.138529	0.164033	-0.0788055		L6	0.510537	0.584457	0.587348	0.525467	0.377719	0.524569	1		0.364146	0.149628	-0.24221	-0.0231737	-0.401995	-0.0942628	-0.0377526		L6	0.2019	0.402826	0.412762	0.188266	0.500379	0.593924	1
	0.0430727	0.171125	0.269922	0.193509	0.269462	0.302295	0.0474059											-0.110638	0.105176	0.209395	-0.0610701	-0.438912	-0.0346726	-0.33565
	-0.142413	0.044922	-0.248435	-0.0907109	-0.0236532	-0.0709673	-0.0243826											0.120338	-0.00411741	-0.16866	-0.132308	-0.396625	0.00348293	-0.214973		p value	L2	L3	L4B	L4Ca	L4Cb	L5	L6
	-0.213945	-0.238664	-0.0280813	0.00516526	-0.157691	-0.0182404	0.0867416		p value	L2	L3	L4B	L4Ca	L4Cb	L5	L6		0.2289	0.082809	0.159297	-0.123165	-0.0685884	0.0440969	-0.0346501		L2	0
	-0.202111	-0.28848	-0.137552	0.0156427	-0.126776	-0.0276018	-0.0129918		L2	0								0.119901	-0.117556	-0.065693	-0.380001	-0.575718	-0.208548	-0.112505		L3	0.279198	0
	0.102967	-0.184506	0.063003	0.500161	0.077789	0.27259	-0.0175161		L3	0.000109446	0							-0.327547	0.163444	0.102684	0.0856786	-0.503185	-0.263786	-0.257589		L4B	0.372546	0.0184773	0
	0.236668	-0.0132492	0.110324	-0.0162335	-0.314391	0.143375	-0.125504		L4B	0.0107884	4.05439e-05	0						-0.216758	-0.162289	0.110788	-0.235509	-0.526377	-0.00531019	0.0149794		L4Ca	0.0397249	0.00878168	0.00739661	0
	-0.411376	0.176997	0.160513	0.371831	0.137745	-0.0706396	-0.0361488		L4Ca	0.091189	8.35e-05	8.84572e-05	0					-0.187965	-0.0897793	0.475837	-0.266288	-0.28008	-0.109629	-0.350979		L4Cb	0.429235	0.0474487	0.0147631	0.00423363	0
	0.0126388	0.0911621	0.578944	-0.181081	0.606355	-0.0833576	-0.00548113		L4Cb	0.003411	0.000176596	0.000288763	8.19995e-06	0				0.185575	-0.0737862	0.177365	-0.338822	-0.325621	-0.0698763	-0.296914		L5	0.770394	0.00734	0.0515304	0.0906241	0.000147434	0
	0.0479375	0.0438337	0.844525	-0.218477	-0.136057	-0.204553	0.437886		L5	0.000842837	3.57134e-05	3.57704e-06	1.39272e-05	1.00302e-06	0			-0.012192	-0.0244094	0.142451	-0.352568	0.02749	-0.238034	-0.341366		L6	0.284651	0.0201103	0.00901675	0.244676	0.00100873	5.34286e-05	0
	-0.0838855	0.037512	0.448597	-0.173467	-0.0741164	-0.245635	0.146767		L6	0.0128022	0.000695159	0.000326257	0.00168824	0.0252823	0.00121675	0		-0.214957	-0.274476	0.280138	0.0478371	-0.216519	-0.306147	-0.117733
	0.160623	0.12015	0.205238	0.0380373	0.22431	-0.246518	-0.253694											-0.0579786	0.0805037	0.12123	-0.04729	-0.0911723	-0.263409	-0.0989173
	0.0688284	0.324523	0.100915	-0.0413031	0.127349	0.305476	0.298764											-0.119139	0.0458078	-0.17676	-0.109979	-0.188655	0.00339946	-0.227187
	0.156957	0.581119	-0.169981	0.0646933	1.00467	-0.242451	0.52614											-0.00407006	0.253244	0.316377	-0.181742	-0.234418	-0.00628764	0.0334295
	0.191391	0.759741	0.292106	0.0743444	0.533243	-0.21004	-0.0646339											0.183271	0.337887	0.215188	-0.139053	-0.18908	-0.206168	0.175158
	0.274846	0.431705	0.392604	0.155754	1.1073	-0.162773	-0.156849											0.112117	0.545735	0.217813	-0.0210475	-0.256721	0.0993161	-0.116269
	0.313201	0.06502	-0.0479528	0.350946	0.229921	-0.0860217	-0.0289198											0.100538	0.0837027	0.283208	0.332524	-0.10552	-0.0667938	-0.412112
	0.311245	0.0780942	0.216274	0.78201	0.167358	0.157465	-0.0793527											0.0791527	0.405657	0.122571	0.271563	-0.143561	-0.0330923	-0.357763
	0.289315	0.0919886	0.481181	0.995321	0.0870827	0.0288812	-0.0324116											0.168667	0.0763232	0.281346	0.0757318	0.0860737	-0.154864	-0.105676
	-0.0265542	0.242153	0.89976	0.653242	0.309494	0.180192	0.231868											-0.104463	0.111518	0.557402	0.0740712	-0.116753	-0.184958	-0.369776
	0.142881	0.269688	0.346784	0.495914	-0.130523	0.259923	0.062973											0.578671	0.152749	0.639328	0.194285	-0.218182	-0.135594	0.0752956
	0.224066	0.100201	-0.0456607	0.420667	0.188889	0.127452	0.0252659											0.182957	0.147592	0.098011	0.00205312	-0.211544	-0.120895	-0.102813
	0.0907442	0.0888258	-0.054339	0.38758	-0.894265	0.177031	0.310632											0.0249985	0.0245068	0.16894	0.0529561	-0.269696	-0.115742	0.354651
	0.356649	0.165035	0.416337	-0.0216318	-0.615771	-0.00239395	0.0561281											-0.0438698	0.135895	0.255965	0.106039	0.0557525	0.0696768	0.0938853
	0.186582	-0.0521115	0.0603799	0.283443	0.361185	0.404329	0.385453											0.179773	0.171602	0.14537	0.456923	-0.0259498	0.117723	-0.350172
	0.136151	-0.121714	0.231915	-1.17848	0.193012	0.455171	0.235292											-0.0107103	0.130394	-0.0282665	0.361952	-0.224691	0.106233	-0.0221918
	0.154861	0.428351	0.249045	-1.5453	-0.207506	0.491543	-0.0521929											-0.0446135	0.180816	0.132557	0.171601	-0.201791	0.0648753	-0.141891
	0.0919886	0.5847	-0.474336	-0.123821	-0.201812	0.227351	0.328627											0.0382316	0.178114	0.096922	0.336465	-0.254196	0.0504081	0.130877
	0.328247	0.622537	-0.28481	0.234763	-0.235488	0.310629	0.477323											0.022749	0.47557	0.214078	0.311256	0.0837382	-0.0382556	-0.105974
	0.233086	0.397717	-0.127706	0.227446	-0.00431307	0.239093	0.548925											0.0477727	0.619716	0.398891	0.332003	-0.391495	-0.0328365	-0.0095928
	0.127197	-0.66671	0.0528493	0.276956	0.0604507	0.20896	0.22716											-0.366176	0.186361	0.0740946	0.0976632	-0.0899484	-0.0228383	-0.188608
	-0.00736835	0.125647	0.561564	-0.108129	-0.147689	0.320101	0.353137											-0.0248655	0.614243	0.141408	-0.225292	-0.0153797	0.0502312	-0.420129
	0.144595	0.0431455	5.17646e-07	-0.109976	0.0651351	0.170953	-0.0600317											1.65689	0.0139833	0.297512	0.234913	0.089356	0.0671964	-0.0579101
	-0.0225739	-0.129149	-0.392053	-0.341458	-0.0509603	0.329494	0.414807											-0.024605	-0.0997468	0.245495	0.170541	0.244234	-0.189696	-0.0704093
	0.0541441	-0.141448	0.605276	-0.538862	0.211121	0.170172	0.29988											-0.0267176	0.219424	0.454394	0.969706	-0.32486	-0.0651066	-0.0646388
	0.483592	-0.0992663	-0.221717	-0.667735	-0.098802	0.168763	0.342987											-0.0617188	0.222984	0.109998	0.754277	-0.263527	0.156343	-0.190608
	0.0312885	0.763139	-0.179226	-0.596525	-0.127367	-0.110523	0.241897											0.28167	0.216867	0.0725549	0.337192	-0.0230829	0.0540502	-0.129184
	0.274886	-0.0440132	0.387918	-7.95816e-06	-0.111217	-0.109072	0.0443069											0.0677967	0.331923	0.118453	0.35046	-0.188616	0.238793	0.0796019
	-0.119756	0.254405		0.127284	0.346925	0.1064	0.238954											-0.0100127	0.4797	0.274457	0.875747	0.352078	-0.0644228	-0.278089
	-0.0597854	0.152592		0.107922	0.0960434	0.175084	-0.104673											0.0421634	0.3492	0.408803	0.459102	0.0751774	0.162634	-0.291103
	0.0662852	0.176458		-0.139491	-0.197584	0.00591291	-0.29592											-0.0350288	0.47	0.138335	0.151637	-0.0763546	-0.113952	-0.232764
	0.572133	-0.316749		-0.0538986	-0.0939695	0.159633	-0.761773											0.197159	0.159473	0.0989466	0.246825	-0.0903977	-0.0788576	0.0346389
	-0.182064	0.1		0.186857	0.0856067	0.0220764	-0.00602749											0.371997	-0.0676723	-0.0112836	0.397077	0.0270244	0.105308	0.0211639
	-0.0400884	-0.27976		0.138714	-0.26509	-0.0117869	0.372976											0.505178	0.155631		-0.208434	-0.119663	-0.0185339	-0.0840867
	0.0367622	0.1		0.423054	-0.452614	0.0746412	0.295024											0.284958	0.0358271		0.024061	0.167905	0.0501083	-0.0846445
	0.529564	-0.480122		0.0196131	-0.239298	0.101085	0.130874											0.410115	0.270762		-0.0912685	-0.525743	0.0694848	0.0514231
	0.40342	-0.042304		-0.00536989	0.135801	0.0571908	0.248865											0.326787	0.439135		0.0927806	0.0257297	-0.048348	0.0484437
	0.446388	-0.0412563		0.392833	-0.00477242	0.222308	0.226504											0.590658	0.499446		0.0677199	-0.054728	-0.0256394	-0.0567134
	0.394284	-0.0287395		0.1722	-0.0278325	0.427394	0.181922											-0.145655	0.191594		0.0835167	0.560956	0.103036	-0.0525016
	0.0587167	0.521937		-0.112362	0.302699	0.240027	0.387289											-0.157146	0.198065		-0.0822173	-0.336118	-0.0432069	-0.212162
	0.0949854	-0.354395		-0.0186875	0.573792	0.0242433	0.375672											0.0700378	0.32023		0.0419237	-0.203075	-0.0476409	0.130927
	-0.128711	0.428661		-0.0442067	0.419902	0.34721	0.157291											-0.0611589	0.27272		-0.0197634	-0.630642	-0.121353	0.0150229
	-0.0197328	-0.122549		0.077424	0.191279	-0.0915081	0.43686											-0.375644	0.0942365		0.351195	-0.408871	0.0699844	-0.116706
	-0.045918	0.0016579		0.110907	0.762802	0.109222	-0.0257361											-0.211301	0.0702866		-0.00375952	-0.0782864	0.0197662	-0.152393
	-0.0367261	0.221615		0.67036	0.195326	0.0947779	-0.946764											0.526557	0.164131		0.316093	0.0116973	0.211505	-0.0355665
	0.0196891	0.0802746		0.128137	0.442004	-0.0806286	0.0653242											-0.0351649	0.209709		-0.119428	0.138933	0.0708624	-0.054386
	-0.142955	0.295813		0.0199997	0.125353	0.11302	-0.106162											0.013827	0.230121		0.198793	-0.00482315	-0.0248313	0.393822
				0.1288	0.0154715	-0.0748616	0.06409											0.488837	0.279066		0.0033259	0.00429809	0.00838456	0.105146
				0.221942	0.115009	0.0824657	0.0359897											0.0969887	0.318262		0.0781713	-0.160402	0.0140486	-0.100905
				0.316089	0.0416529	-0.0663025	-0.0345952											0.29841	0.793745		-0.209946	0.457637	-0.0348343	-0.0362923
				0.280556	0.589536	0.0837805	0.00212003											-0.338769	0.109362		-0.0310432	-0.129052	-0.0215915	0.0249279
				0.827184	0.236329	-0.0380562	0.0110709											-0.0506966	-0.24596		0.0429522	-0.192065	0.161902	-0.234215
				0.144707		0.262521	0.313335											0.119504	0.0895452		0.145497	-0.5236	-0.101384	0.0364934
				0.240349		-0.304546	-0.0674006											-0.187993	0.0183208		0.0474608	0.0173181	0.0813734	-0.117897
				0.294544		-0.395007	0.0760082											-0.146008	0.146812		0.024627	0.23	0.00691243	-0.0246655
				0.800708		-0.250607	0.192324											-0.0413883	0.331103		0.0170222	0.108782	-0.152451	0.0121134
				0.243989		-0.365382	0.404334											0.181698	0.283703		-0.107083	-0.0132927	0.360439	-0.257374
				0.769639		-0.353297	-0.16518											-0.0866396	0.267266		-0.016432	0.0340975	-0.08573	-0.00209902
				0.418037		-0.489113	-0.220926											0.0399273			-0.267319	-0.333115	0.312454	-0.0390858
				0.727867		-0.0695818	0.0355608											0.17206			-0.508287	-0.224675	-0.0383997	-0.0110913
				1.17043		0.0854669	-0.0600704											0.0626618			-0.0522557	-0.239571	-0.0520555	-0.271308
						-0.0105503	0.138996											0.0285208			-0.112286	0.1576	-0.0740174	1.31145
						0.197201	0.482424											-0.0852439			-0.115487		0.0257711	0.37095
						0.773126	0.0857692											0.208384			0.0349944		0.0997199	-0.0342069
						-0.112748	0.0898684														0.223745		0.270785	0.233816
						0.139174	1.44938														0.142407		0.247061	-0.0207087
						0.0794575	0.210001														-0.454604		0.00973456	0.0565294
						0.417083	-0.253017														-0.38997		0.459432	-0.0950663
						0.0825896	0.369656														-0.0698211		-0.0445976	0.290064
						0.0553399	-0.235643														1.82329		0.117681	-0.0947824
						0.00750891	0.0649515														-0.220817		-0.165864	-0.354109
						-0.0863695	0.142496																-0.0648592	-0.0532576
						0.216329	0.551496																0.156106	-0.0885902
						0.257076	0.661145																0.057483	0.145037
						0.115395	0.307225																0.121939	0.103452
							0.33178																-0.00149699	0.625813
							-0.0667452																-0.0606042	0.0109485
							-0.0406631																0.00885689	-0.0119643
							0.115656																-0.243677	0.355456
							0.0336297																0.0310235	-0.168044
							0.0540936																0.2376	-0.045192
							0.121414																0.00047209	0.842329
							0.14304																0.0346071	-0.306923
							0.166378																	0.0510037
							0.160951																	0.0377314
																								0.410217
																								-0.174627
																								-0.0914828
																								-0.0728352
																								0.195863
																								-0.20442
																								-0.0566541
																								0.0489816
																								0.0306318
																								-0.105503
																								-0.064712

[truncated: 8 more sheets: Supplementary Fig 4, Supplementary Fig 5, Supplementary Fig6 , Supplementary Fig8, Supplementary Fig9, Supplementary Fig 10, Supplementary Fig 11, Supplementary Fig12]
